# Supplementary material for: Standardising bee sampling: A systematic review of pan trapping and associated floral surveys
Source: Ecol Evol. 2024 Mar 17;14(3):e11157. doi: 10.1002/ece3.11157 (PMC10944983; doi:10.1002/ece3.11157)
Supplement: Supplementary file 1 — Tables S1–S3. [file ECE3-14-e11157-s001.zip]

Archive with 2 entries (2 files):
- Table_S1.docx
- Table_S2_S3.xlsx
