# Supplementary material for: Standardising bee sampling: A systematic review of pan trapping and associated floral surveys
Source: Ecol Evol. 2024 Mar 17;14(3):e11157. doi: 10.1002/ece3.11157 (PMC10944983; doi:10.1002/ece3.11157)
Supplement: Supplementary file 1 — Tables S1–S3. [file ECE3-14-e11157-s001.zip › Table_S2_S3.xlsx]

## Sheet: Table_S2
Table S2. Information extracted from the full text of 290 relevant studies from the systematic literature review. For a description of the a-priori defined set of criteria refer to Table S3. The complete bibliographical record of references, including studies considered not relevant, is given in Table S1.
Author	Year published	Title	DOI	Region	Year	Colours	Colour specifications	Spectral reflectance	UV colours	UV characteristics	Colour surface	Colour spacing	Volume [ml]	Diameter [cm]	Solution	Solution components	Surfactant details	Surfactant scent	Solution volume	Elevation	Height adjustment	Sampling duration	Floral survey	Correlation	Floral survey distance	Floral survey timing	Floral units	Area	Abundance measure	Data pooling	Abundance range	Richness range
Abbate, Anthony; Campbell, Joshua W.; Kimmel, Chase B.; Kern, William H.	2019	Urban development decreases bee abundance and diversity within coastal dune systems	10.1016/j.gecco.2019.e00711	North America	2016	blue, white, yellow	NA	NA	UV	fluorescence	NA	≥ 5m	92.9	NA	aqueous	soapy water	NA	NA	NA	NA	NA	≤24h	floral data sampled	analysed	NA	NA	NA	square ≤2x2m	quantitative	none	NA	NA
Abrahamczyk, Stefan; Steudel, Bastian; Kessler, Michael	2010	Sampling Hymenoptera along a precipitation gradient in tropical forests: the effectiveness of different coloured pan traps	10.1111/j.1570-7458.2010.01063.x	South & Central America	2008	blue, yellow	NA	NA	UV	reflection	NA	<1m	NA	27	aqueous	water, a drop of honey, dishwashing detergent	NA	NA	NA	NA	NA	>48h	NA	NA	NA	NA	NA	NA	NA	NA	NA	NA
Acharya, Roshani S.; Leslie, Timothy; Fitting, Emily; Burke, Joan; Loftin, Kelly; Joshi, Neelendra K.	2021	Color of Pan Trap Influences Sampling of Bees in Livestock Pasture Ecosystem	10.3390/biology10050445	North America	2018	blue, yellow, green, purple	blue (color: bright royal blue 105; Festive Occasion, East Providence, RI, USA), yellow (color: school bus yellow; Touch of Color, Creative Converting, Clintonville, WI, ville, WI, USA), green (color: fresh lime; Touch of Color, Creative Converting, Clintonville, WI, USA), purple (color: purple; Touch of Color, Creative Converting, Clintonville, WI, USA) ville, WI, USA)	provided	UV	fluorescence & reflection	NA	NA	354.9	NA	aqueous	soapy water (a few drops of unscented liquid dishwashing detergent mixed with 3.785 L of tap water)	NA	unscented	≥50%; <75%	raised	adjusted	≤24h	NA	NA	NA	NA	NA	NA	NA	NA	NA	NA
Adedoja, Opeyemi; Kehinde, Temitope; Samways, Michael J.	2019	Time since fire strongly and variously influences anthophilous insects in a fire-prone landscape	10.1002/ecs2.2849	Africa	2018	blue, white, yellow	NA	NA	NA	NA	NA	NA	NA	NA	aqueous	water, few drops of liquid detergent	NA	NA	≥50%; <75%	raised	adjusted	≤24h	floral data sampled	analysed	NA	NA	NA	square ≤2x2m	quantitative	pooled	0; >600 [flowers]/10m²	NA
Adedoja, Opeyemi; Kehinde, Temitope; Samways, Michael J.	2021	Age class of alien tree stands retained for mammal protection have differential effects on flower-visiting insect assemblages	10.1111/icad.12517	Africa	2018	blue, white, yellow	NA	NA	NA	NA	NA	NA	500	NA	aqueous	water, few drops of liquid detergent	NA	NA	≥50%; <75%	raised	adjusted	≤24h	floral data sampled	NA	NA	NA	NA	NA	NA	NA	NA	NA
Affek, Andrzej N.; Regulska, Edyta; Kolaczkowska, Ewa; Kowalska, Anna; Affek, Katarzyna	2021	Pollination Potential of Riparian Hardwood Forests-A Multifaceted Field-Based Assessment in the Vistula Valley, Poland	10.3390/f12070907	Europe	?2017	blue, white, yellow	NA	NA	NA	NA	NA	≥ 5m	NA	22	aqueous	5% aqueous solution of propylene glycol with the addition of a substance reducing the surface tension	NA	NA	NA	raised	NA	>48h	floral data sampled	NA	NA	NA	NA	NA	NA	NA	NA	NA
Aizen, Marcelo A.; Feinsinger, Peter	1994	Habitat fragmentation, native insect pollinators, and feral honey bees in Argentine "Chaco Serrano"	10.2307/1941941	South & Central America	1990	yellow	NA	NA	NA	NA	NA	NA	NA	21	aqueous	water mixed with several drops of detergent solution	NA	NA	>75%	ground level	NA	≤24h	NA	NA	NA	NA	NA	NA	NA	NA	NA	NA
Almeida, M. L. S.; Carvalho, G. S.; Novais, J. R.; Storck-Tonon, D.; Oliveira, M. L.; Mahlmann, T.; Nogueira, D. S.; Pereira, M. J. B.	2020	Contribution of the Cerrado as Habitat for Sunflower Pollinating Bees	10.13102/sociobiology.v67i2.4865	South & Central America	2017	blue, yellow	UV-reflecting paint (SPRL, Spray-color)	NA	UV	reflection	NA	<1m	NA	23	aqueous	water 1L, liquid soap 1 teaspoon, salt (NaCl) 1 teaspoon	NA	NA	NA	raised	adjusted	≤24h	NA	NA	NA	NA	NA	NA	NA	NA	NA	NA
Almeida, R. P. S.; Arruda, F., V; Silva, D. P.; Coelho, B. W. T.	2019	Bees (Hymenoptera, Apoidea) in an Ecotonal Cerrado-Amazon Region in Brazil	10.13102/sociobiology.v66i3.3463	South & Central America	2017	blue, yellow, orange, green	NA	NA	NA	NA	NA	<1m	NA	NA	aqueous	water, soap droplets	NA	NA	NA	ground level	NA	>24h; ≤48h	NA	NA	NA	NA	NA	NA	NA	NA	NA	NA
Amy, Clara; Noël, Grégoire; Hatt, Séverin; Uyttenbroeck, Roel; van de Meutter, Frank; Genoud, David; Francis, Frédéric	2018	Flower Strips in Wheat Intercropping System: Effect on Pollinator Abundance and Diversity in Belgium	10.3390/insects9030114	Europe	2017	blue, white, yellow	coloured pan traps (Flora ®)	NA	NA	NA	NA	≥ 5m	NA	27	aqueous	water, some drops of colourless and odourless detergent (wash liquid ‘Rainett—Ecologique(R)’)	provided	unscented	NA	NA	NA	≤24h	floral data sampled	NA	NA	NA	NA	NA	NA	NA	NA	NA
Andersson, Petter; Koffman, Anna; Sjödin, N. Erik; Johansson, Victor	2017	Roads may act as barriers to flying insects: species composition of bees and wasps differs on two sides of a large highway	10.3897/natureconservation.18.12314	Europe	2015	yellow	NA	NA	NA	NA	NA	NA	800	NA	aqueous	water, a drop of detergent	NA	NA	NA	NA	NA	≤24h	floral data sampled	NA	NA	NA	NA	NA	NA	NA	NA	NA
Arnan, Xavier; Bosch, Jordi; Comas, Lluís; Gracia, Marc; Retana, Javier	2011	Habitat determinants of abundance, structure and composition of flying Hymenoptera communities in mountain old-growth forests	10.1111/j.1752-4598.2010.00123.x	Europe	2005	yellow	NA	NA	NA	NA	NA	NA	NA	NA	aqueous	salty water, a few drops of detergent	NA	NA	NA	ground level	NA	>48h	NA	NA	NA	NA	NA	NA	NA	NA	NA	NA
Ashcroft, Michael B.; Gollan, John R.; Batley, Michael	2012	Combining citizen science, bioclimatic envelope models and observed habitat preferences to determine the distribution of an inconspicuous, recently detected introduced bee (Halictus smaragdulus Vachal Hymenoptera: Halictidae) in Australia	10.1007/s10530-011-0092-x	Australia & New Zealand	2008	white, yellow	NA	NA	NA	NA	NA	NA	NA	15	aqueous	salt water, detergent	NA	NA	NA	ground level	NA	>24h; ≤48h	NA	NA	NA	NA	NA	NA	NA	NA	NA	NA
Assis, Josimere Conceição de; Toppa, Rogério Hartung; Martines, Marcos Roberto; Arena, Mariana Victorino Nicolosi; Da Silva Souza, Monique; Carneiro, Larissa Thans; Oliveira, Lilian Ferreira; Da Silva-Zacarin, Elaine Cristina Mathias	2021	The influence of climate and seasonality on bee communities: a complementary method for bee sampling in forest patches of an anthropic matrix	10.1007/s42690-020-00261-1	South & Central America	2014	blue, white, yellow	NA	NA	NA	NA	NA	<1m	NA	NA	NA	NA	NA	NA	NA	raised	NA	≤24h	NA	NA	NA	NA	NA	NA	NA	NA	NA	NA
Bąk-Badowska, Jolanta	2012	Spatial Diversification of Bee (Hymenoptera: Apoidea: Apiformes) Assemblages in Forest Communities of the Suchedniów-Oblęgorek Landscape Park	10.2478/v10289-012-0027-5	Europe	2004	white	NA	NA	NA	NA	NA	NA	NA	20	aqueous	liquid composed of 95% water, 4.8% ethylene glycol, 0.2% surfactant	NA	NA	≥50%; <75%	raised	NA	>48h	NA	NA	NA	NA	NA	NA	NA	NA	NA	NA
Ballare, Kimberly M.; Pope, Nathaniel S.; Castilla, Antonio R.; Cusser, Sarah; Metz, Richard P.; Jha, Shalene	2019	Utilizing field collected insects for next generation sequencing: Effects of sampling, storage, and DNA extraction methods	10.1002/ece3.5756	North America	2013	blue, white, yellow	Guerra Paint & Pigment Corporation, New York, NY, USA	NA	UV	fluorescence	NA	≥ 1m; < 3m	96.1	NA	aqueous	soapy water	NA	NA	NA	NA	NA	≤24h	floral data sampled	NA	NA	NA	NA	NA	NA	NA	NA	NA
Banaszak, Józef; Motyka, Ewelina; Szczepko, Katarzyna	2013	Andrena Florivaga Eversmann , 1852 (Hymenoptera: Apoidea: Andrenidae) - A New Bee Species of the Genus Andrena in Poland	10.2478/jas-2013-0005	Europe	2003	NA	NA	NA	NA	NA	NA	NA	NA	NA	aqueous	water	NA	NA	NA	NA	NA	NA	NA	NA	NA	NA	NA	NA	NA	NA	NA	NA
Bartholomew, Chanda S.; Prowell, Dorothy	2005	Pan compared to malaise trapping for bees (Hymenoptera : Apoidea) in a longleaf pine savanna	10.2317/0409.24.1	North America	2003	blue, white, yellow	Ace Hardware (TM) brand fluorescent yellow paint, fluorescent blue paint, unpainted and white	NA	UV	fluorescence	NA	≥ 5m	177.4	NA	aqueous	solution of 5 ml of blue Dawn dish detergent in 4 liter of water	provided	NA	NA	NA	NA	≤24h	NA	NA	NA	NA	NA	NA	NA	NA	NA	NA
Bashir, Muhammad Amjad; Saeed, Shafqat; Sajjad, Asif	2013	Monitoring Hymenoptera and Diptera Pollinators in a sub-tropical forest of southern Punjab, Pakistan	NA	Asia	2009	blue, white, yellow	NA	NA	NA	NA	NA	NA	NA	NA	aqueous	soapy water	NA	NA	NA	NA	NA	≤24h	NA	NA	NA	NA	NA	NA	NA	NA	NA	NA
Bashir, Muhammad Amjad; Saeed, Shafqat; Sajjad, Asif; Khan, Khalid Ali; Ghramh, Hamed Ali; Shehzad, Muhammad Ahmed; Mubarak, Hussani; Mirza, Nosheen; Mahpara, Shahzadi; Rehmani, Muhammad Ishaq Asif; Ansari, Mohammad Javed	2019	Insect pollinator diversity in four forested ecosystems of southern Punjab, Pakistan	10.1016/j.sjbs.2018.02.007	Asia	2010	blue, white, yellow	NA	NA	NA	NA	NA	NA	NA	NA	NA	NA	NA	NA	NA	NA	NA	NA	NA	NA	NA	NA	NA	NA	NA	NA	NA	NA
Basu, Parthiba; Parui, Arpan Kumar; Chatterjee, Soumik; Dutta, Aditi; Chakraborty, Pushan; Roberts, Stuart; Smith, Barbara	2016	Scale dependent drivers of wild bee diversity in tropical heterogeneous agricultural landscapes	10.1002/ece3.2360	Asia	2012	blue, white, yellow	BOSNY paint	NA	UV	reflection	NA	NA	NA	NA	aqueous	water, approximately 5 mg of washing powder	NA	NA	NA	raised	adjusted	≤24h	NA	NA	NA	NA	NA	NA	NA	NA	NA	NA
Baum, Kristen A.; Wallen, Kenneth E.	2011	Potential Bias in Pan Trapping as a Function of Floral Abundance	10.2317/JKES100629.1	North America	2006	blue, white, yellow	NA	NA	UV	fluorescence	NA	≥ 5m	177.4	NA	aqueous	soapy water	NA	NA	NA	NA	NA	≤24h	floral data sampled	NA	NA	NA	NA	NA	NA	NA	NA	NA
Bergholz, Kolja; Sittel, Lara-Pauline; Ristow, Michael; Jeltsch, Florian; Weiss, Lina	2022	Pollinator guilds respond contrastingly at different scales to landscape parameters of land-use intensity	10.1002/ece3.8708	Europe	2017	blue, white, yellow	NA	NA	NA	NA	NA	≥ 1m; < 3m	NA	NA	aqueous	8%-Formaldehyde­water­dish wash-solution	NA	NA	NA	raised	NA	>24h; ≤48h	floral data sampled	analysed	≤5m	simultaneous	NA	radius ≤5m	NA	none	NA	1; 22 [species/5m-radius]
Berglund, Hilda-Linn; Milberg, Per	2019	Sampling of flower-visiting insects: Poor correspondence between the catches of colour pan-trap and sweep netting	10.14411/eje.2019.043	Europe	2015	blue, white, yellow	Soppec, Sylva mark fluo marker, Nersac, France	NA	UV	reflection	interior (white outside)	<1m	500	8.7	aqueous	toxic-free propylene glycol (40% concentration)	NA	NA	NA	raised	adjusted	>48h	NA	NA	NA	NA	NA	NA	NA	NA	NA	NA
Bhandari, Krishna B.; Longing, Scott D.; West, Charles P.	2020	Bees Occurring in Corn Production Fields Treated with Atoxigenic Aspergillus flavus (Texas, USA)	10.3390/agronomy10040571	North America	2019	blue, white, yellow	NA	NA	UV	fluorescence	interior (outside colour unknown)	≥ 5m	104	NA	aqueous	water and dish soap solution (approx. 5 to 10 drops of Dawn brand liquid soap per liter of water)	provided	NA	≥50%; <75%	raised	adjusted	≤24h	NA	NA	NA	NA	NA	NA	NA	NA	NA	NA
Bhandari, Krishna B.; West, C. P.; Longing, S. D.; Brown, C. P.; Green, P. E.; Barkowsky, E.	2018	Pollinator Abundance in Semiarid Pastures as Affected by Forage Species	10.2135/cropsci2018.06.0393	North America	2014	yellow	NA	NA	UV	fluorescence	interior (outside colour unknown)	NA	104	NA	aqueous	water and dish soap solution (~5–10 drops of Dawn liquid soap per liter of water)	provided	NA	NA	ground level	NA	≤24h	NA	NA	NA	NA	NA	NA	NA	NA	NA	NA
Boyer, K. J.; Fragoso, F. P.; Mabin, M. E. Dieterich; Brunet, J.	2020	Netting and pan traps fail to identify the pollinator guild of an agricultural crop	10.1038/s41598-020-70518-9	North America	2018	blue, white, yellow	NA	NA	NA	NA	NA	≥ 1m; < 3m	NA	15.5	aqueous	water, a few drops of Seventh Generation(TM) unscented soap.	provided	unscented	NA	NA	NA	≤24h	NA	NA	NA	NA	NA	NA	NA	NA	NA	NA
Braatz, Elizabeth Y.; Gezon, Zachariah J.; Rossetti, Kristin; Maynard, Lily T.; Bremer, Jonathan S.; Hill, Geena M.; Streifel, Marissa A.; Daniels, Jaret C.	2021	Bloom evenness modulates the influence of bloom abundance on insect community structure in suburban gardens	10.7717/peerj.11132	North America	2013	blue, white, yellow, red	NA	NA	NA	NA	NA	NA	350	NA	aqueous	soapy water solution (15 ml of unscented, uncolored dish detergent per 3.81 L of water)	NA	unscented	>75%	ground level	NA	≤24h	floral data sampled	NA	NA	NA	NA	NA	NA	NA	NA	NA
Breland, Sabrie; Turley, Nash E.; Gibbs, Jason; Isaacs, Rufus; Brudvig, Lars A.	2018	Restoration increases bee abundance and richness but not pollination in remnant and post-agricultural woodlands	10.1002/ecs2.2435	North America	2016	blue, white, yellow	NA	NA	UV	fluorescence	NA	<1m	96	NA	aqueous	weak solution of Dawn brand dish soap and water	provided	NA	>75%	raised	NA	≤24h	floral data sampled	NA	NA	NA	NA	NA	NA	NA	NA	NA
Bried, Jason T.; Dillon, Amanda M.	2012	Bee diversity in scrub oak patches 2 years after mow and herbicide treatment	10.1111/j.1752-4598.2011.00154.x	North America	2010	blue, yellow, red	NA	NA	NA	NA	NA	≥ 5m	NA	NA	aqueous	soapy water	NA	NA	NA	NA	NA	≤24h	NA	NA	NA	NA	NA	NA	NA	NA	NA	NA
Briggs, Emma L.; Baranski, Christopher; Münzer Schaetz, Olivia; Garrison, Gabriela; Collazo, Jaime A.; Youngsteadt, Elsa	2022	Estimating bee abundance: can mark-recapture methods validate common sampling protocols?	10.1007/s13592-022-00919-4	North America	2020	blue, white, yellow	NA	NA	NA	NA	NA	≥ 5m	NA	NA	NA	NA	NA	NA	NA	raised	NA	≤24h	NA	NA	NA	NA	NA	NA	NA	NA	NA	NA
Brooks, Delaney R.; Nocera, Joseph J.	2020	Bumble bee (Bombus spp.) diversity differs between forested wetlands and clearcuts in the Acadian forest	10.1139/cjfr-2020-0094	North America	2018	blue, yellow	NA	NA	NA	NA	NA	NA	NA	25	aqueous	water and liquid detergent (2.5 mL liquid detergent : 500 mL water)	NA	NA	NA	ground level	NA	>24h; ≤48h	NA	NA	NA	NA	NA	NA	NA	NA	NA	NA
Buchanan, Amanda L.; Gibbs, Jason; Komondy, Lidia; Szendrei, Zsofia	2017	Bee Community of Commercial Potato Fields in Michigan and Bombus impatiens Visitation to Neonicotinoid-Treated Potato Plants	10.3390/insects8010030	North America	2016	blue, white, yellow	plastic bowls (blue #181677, yellow #14260, and white #14258, Party City Corporation, Rockaway, NJ, USA	NA	NA	NA	no paint applied	<1m	350	19	aqueous	soapy water (Dawn(R) dish soap, unscented, colorless, Procter & Gamble, Cincinnati, OH, USA)	provided	unscented	>75%	raised	adjusted	>24h; ≤48h	NA	NA	NA	NA	NA	NA	NA	NA	NA	NA
Buffington, Matthew L.; Garretson, Alexis; Kula, Robert R.; Gates, Michael W.; Carpenter, Ryan; Smith, David R.; Kula, Abigail A. R.	2021	Pan trap color preference across Hymenoptera in a forest clearing	10.1111/eea.13008	North America	2007	blue, white, yellow, red, clear	240-g (12 oz) disposable plastic bowls (Solo, Urbana, IL, USA): manufacturer’s colors used for blue, red, white, and yellow; clear bowls painted fluorescent blue and fluorescent yellow (Krylon Fusion spray paint for plastics).	NA	UV	fluorescence	no paint applied	≥ 1m; < 3m	354.9	NA	aqueous	water, 3 drops of Liquinox detergent (Alconox, White Plains, NY, USA)	provided	NA	NA	NA	NA	>24h; ≤48h	NA	NA	NA	NA	NA	NA	NA	NA	NA	NA
Bukovinszky, Tibor; Verheijen, Joke; Zwerver, Susan; Klop, Esther; Biesmeijer, Jacobus C.; Wäckers, Felix L.; Prins, Herbert H.T.; Kleijn, David	2017	Exploring the relationships between landscape complexity, wild bee species richness and reproduction, and pollination services along a complexity gradient in the Netherlands	10.1016/j.biocon.2017.08.027	Europe	2012	blue, white, yellow	Sparvar Leuchtfarbe©	NA	UV	reflection	NA	<1m	480	12	aqueous	water containing a non-fragrant (~0.2 v/v %) surfactant	NA	unscented	NA	raised	adjusted	>24h; ≤48h	floral data sampled	analysed	NA	longer	applied	transect (100m²)	quantitative	pooled	NA	NA
Buri, Pierrick; Humbert, Jean-Yves; Arlettaz, Raphaël	2014	Promoting Pollinating Insects in Intensive Agricultural Matrices: Field-Scale Experimental Manipulation of Hay-Meadow Mowing Regimes and Its Effects on Bees	10.1371/journal.pone.0085635	Europe	2011	blue, white, yellow	NA	NA	NA	NA	NA	<1m	NA	13	NA	NA	NA	NA	NA	raised	adjusted	≤24h	NA	NA	NA	NA	NA	NA	NA	NA	NA	NA
Campbell, J. W.; Hanula, J. L.; Waldrop, T. A.	2007	Effects of prescribed fire and fire surrogates on floral visiting insects of the blue ridge province in North Carolina	10.1016/j.biocon.2006.08.029	North America	2003	blue, white, yellow	NA	NA	NA	NA	NA	≥ 1m; < 3m	532	18	aqueous	water, several drops of unscented Ajax(TM) dishwashing detergent	provided	unscented	>75%	raised	NA	>48h	NA	NA	NA	NA	NA	NA	NA	NA	NA	NA
Campbell, Joshua W.; Grodsky, Steven M.; Monroe, Adrian P.; Martin, James A.	2021	Bee (Apoidea) community response to perennial grass treatments managed for livestock production and conservation	10.1016/j.agee.2021.107391	North America	2011	blue, white, yellow	NA	NA	NA	NA	no paint applied	NA	532.2	NA	NA	NA	NA	NA	NA	raised	adjusted	>48h	NA	NA	NA	NA	NA	NA	NA	NA	NA	NA
Campbell, Joshua W.; Miller, Darren A.; Martin, James A.	2016	Switchgrass (Panicum virgatum) Intercropping within Managed Loblolly Pine (Pinus taeda) Does Not Affect Wild Bee Communities	10.3390/insects7040062	North America	2013	blue, white, yellow	NA	NA	NA	NA	interior & exterior	<1m	532.3	NA	aqueous	soapy water	NA	NA	NA	raised	adjusted	>48h	NA	NA	NA	NA	NA	NA	NA	NA	NA	NA
Campbell, Joshua W.; Vigueira, Patrick A.; Viguiera, Cynthia C.; Greenberg, Cathryn H.	2018	The Effects of Repeated Prescribed Fire and Thinning on Bees, Wasps, and Other Flower Visitors in the Understory and Midstory of a Temperate Forest in North Carolina	10.1093/forsci/fxx008	North America	2014	blue, white, yellow, red	NA	NA	NA	NA	NA	<1m	NA	NA	aqueous	soapy water	NA	NA	NA	raised	NA	>48h	NA	NA	NA	NA	NA	NA	NA	NA	NA	NA
Cane, J. H.; Minckley, R. L.; Kervin, L. J.	2000	Sampling bees (Hymenoptera : Apiformes) for pollinator community studies: Pitfalls of pan-trapping	NA	North America	1998	blue, yellow	Solo TM Party Bowls, Urbana, Illinois, USA	NA	NA	NA	no paint applied	≥ 5m	NA	NA	aqueous	water, a drop of unscented detergent	NA	unscented	NA	NA	NA	≤24h	floral data sampled	NA	NA	NA	NA	NA	NA	NA	NA	NA
Carper, Adrian L.; Adler, Lynn S.; Warren, Paige S.; Irwin, Rebecca E.	2014	Effects of Suburbanization on Forest Bee Communities	10.1603/EN13078	North America	2008	blue, white, yellow	NA	NA	UV	fluorescence	NA	≥ 5m	NA	9	aqueous	soapy water	NA	NA	NA	ground level	NA	≤24h	floral data sampled	analysed	NA	NA	applied	area >2x2m	quantitative	pooled	NA	3; 14 [species/plot]
Castro, J.; Tortosa, F. S.; Jimenez, J.; Carpio, A. J.	2017	Spring evaluation of three sampling methods to estimate family richness and abundance of arthropods in olive groves	10.32800/abc.2017.40.0193	Europe	2014	yellow	NA	NA	UV	fluorescence	NA	NA	400	11	aqueous	soapy water	NA	NA	<50%	raised	NA	≤24h	floral data sampled	NA	NA	NA	NA	NA	NA	NA	NA	NA
Choate, Beth A.; Hickman, Paige L.; Moretti, Erica A.	2018	Wild bee species abundance and richness across an urban-rural gradient	10.1007/s10841-018-0068-6	North America	2015	white, yellow	Sargent Art®, Hazleton, PA	NA	UV	fluorescence	NA	<7.8m	96.1	NA	aqueous	water, a few drops of unscented dish soap (Dawn(R), Cincinnati, OH)	provided	unscented	NA	raised	adjusted	>24h; ≤48h	floral data sampled	NA	NA	NA	NA	NA	NA	NA	NA	NA
Classen, Alice; Peters, Marcell K.; Kindeketa, William J.; Appelhans, Tim; Eardley, Connal D.; Gikungu, Mary W.; Hemp, Andreas; Nauss, Thomas; Steffan-Dewenter, Ingolf	2015	Temperature versus resource constraints: which factors determine bee diversity on Mount Kilimanjaro, Tanzania?	10.1111/geb.12286	Africa	2011	blue, white, yellow	NA	NA	UV	NA	NA	<1m	NA	NA	aqueous	water, a drop of liquid soap	NA	NA	NA	raised	NA	>24h; ≤48h	floral data sampled	analysed	≤50m	NA	applied	area >2x2m	quantitative	pooled	0; >60,000 [flowers/0.25ha]	NA
Cohen, Hamutahl; Egerer, Monika; Thomas, Summer-Solstice; Philpott, Stacy M.	2022	Local and landscape features constrain the trait and taxonomic diversity of urban bees	10.1007/s10980-021-01370-z	North America	2015	blue, white, yellow	NA	NA	NA	NA	NA	≥ 5m	NA	NA	aqueous	water, 1.5% soap solution	NA	NA	NA	raised	NA	≤24h	floral data sampled	NA	NA	NA	NA	NA	NA	NA	NA	NA
Connelly, Heather; Poveda, Katja; Loeb, Gregory	2015	Landscape simplification decreases wild bee pollination services to strawberry	10.1016/j.agee.2015.05.004	North America	2013	white, yellow	NA	NA	UV	fluorescence	NA	NA	NA	NA	aqueous	1% Dawn(R) dish soap solution	provided	NA	NA	NA	NA	>48h	NA	NA	NA	NA	NA	NA	NA	NA	NA	NA
Cope, Grace C.; Campbell, Joshua W.; Grodsky, Steven M.; Ellis, James D.	2019	Evaluation of nest-site selection of ground-nesting bees and wasps (Hymenoptera) using emergence traps	10.4039/tce.2019.3	North America	2015	blue, white, yellow	NA	NA	NA	NA	NA	<1m	355	NA	aqueous	soapy water	NA	NA	NA	raised	adjusted	≤24h	NA	NA	NA	NA	NA	NA	NA	NA	NA	NA
Corbin, Lyllian. A.-J.; Awde, David N.; Richards, Miriam H.	2021	Phenological and social characterization of three Lasioglossum (Dialictus) species inferred from long-term trapping collections	10.3897/jhr.88.73220	North America	2003	blue, white, yellow	fluorescent blue Krylon paint #3109, fluorescent yellow #3104	NA	UV	fluorescence	NA	≥ 5m	NA	NA	aqueous	soapy water	NA	NA	NA	NA	NA	≤24h	NA	NA	NA	NA	NA	NA	NA	NA	NA	NA
Creedy, Thomas J.; Norman, Hannah; Tang, Cuong Q.; Chin, Kai Qing; Andujar, Carmelo; Arribas, Paula; O'Connor, Rory S.; Carvell, Claire; Notton, David G.; Vogler, Alfried P.	2020	A validated workflow for rapid taxonomic assignment and monitoring of a national fauna of bees (Apiformes) using high throughput DNA barcoding	10.1111/1755-0998.13056	Europe	2015	blue, white, yellow	NA	NA	UV	NA	NA	<1m	340	NA	aqueous	water	NA	NA	NA	NA	NA	≤24h	NA	NA	NA	NA	NA	NA	NA	NA	NA	NA
Cunningham-Minnick, Michael J.; Peters, Valerie E.; Crist, Thomas O.	2020	Bee communities and pollination services in adjacent crop fields following flower removal in an invasive forest shrub	10.1002/eap.2078	North America	2013	blue, white, yellow	kept white or painted fluorescent blue or yellow (Guerra Paint and Pigment, New York, New York, USA)	NA	UV	fluorescence	NA	NA	96	NA	aqueous	detergent water	NA	NA	>75%	ground level	NA	>48h	NA	NA	NA	NA	NA	NA	NA	NA	NA	NA
Curtis, K.; Bowie, M. H.; Hodge, S.	2019	Can native plantings encourage native and beneficial invertebrates on Canterbury dairy farms?	10.1080/00779962.2019.1660450	Australia & New Zealand	2016	yellow	NA	NA	NA	NA	NA	NA	NA	NA	aqueous	two parts antifreeze, one part water	NA	NA	NA	ground level	NA	>48h	floral data sampled	NA	NA	NA	NA	NA	NA	NA	NA	NA
Davis, Emily S.; Kelly, Ruth; Maggs, Christine A.; Stout, Jane C.	2018	Contrasting impacts of highly invasive plant species on flower-visiting insect communities	10.1007/s10531-018-1525-y	Europe	2012	blue, white, yellow	NA	NA	UV	fluorescence	interior (black outside)	<1m	NA	11	aqueous	2% detergent solution	NA	NA	≥50%; <75%	raised	adjusted	≤24h	floral data sampled	NA	NA	NA	NA	NA	NA	NA	NA	NA
Decker, Brenna L.; Harmon-Threatt, Alexandra N.	2019	Growing or dormant season burns: the effects of burn season on bee and plant communities	10.1007/s10531-019-01840-6	North America	2016	blue, white, yellow	ACE ® Glo Spray fluorescent blue, white, and yellow	NA	UV	fluorescence	NA	NA	92.9	NA	aqueous	Dawn(R) Ultra Dishwashing soap and water solution	provided	NA	NA	raised	NA	≤24h	floral data sampled	NA	NA	NA	NA	NA	NA	NA	NA	NA
Delphia, Casey M.; Griswold, Terry; Reese, Elizabeth G.; O'Neill, Kevin M.; Burkle, Laura A.	2019	Checklist of bees (Hymenoptera: Apoidea) from small diversified vegetable farms in south-western Montana	10.3897/BDJ.7.e30062	North America	2013	yellow	NA	NA	NA	NA	NA	NA	350	NA	aqueous	soapy water	NA	NA	NA	NA	NA	≤24h	NA	NA	NA	NA	NA	NA	NA	NA	NA	NA
Dingha, Beatrice N.; Jackai, Louis E.; Amoah, Barbara A.; Akotsen-Mensah, Clement	2021	Pollinators on Cowpea Vigna unguiculata: Implications for Intercropping to Enhance Biodiversity	10.3390/insects12010054	North America	2017	blue, white, yellow	unpainted 12 oz. white styrofoam bowls (white trap) (Uline, Pleasant Prairie, WI, USA)	NA	UV	fluorescence	NA	<1m	354.9	NA	aqueous	soapy water solution (2.5 mL of detergent in 1-gallon water)	NA	NA	≥50%; <75%	raised	adjusted	≤24h	floral data sampled	NA	NA	NA	NA	NA	NA	NA	NA	NA
Dingha, Beatrice N.; Omaliko, Paul C.; Amoah, Barbara A.; Jackai, Louis E.; Shrestha, Deepak	2021	Evaluation of Cowpea (Vigna unguiculata) in an Intercropping System as Pollinator Enhancer for Increased Crop Yield	10.3390/su13179612	North America	2018	blue, white, yellow	unpainted 12 oz. white styrofoam bowls (white trap) (Uline, Pleasant Prairie, WI, USA)	NA	UV	fluorescence	interior (outside colour unknown)	<1m	NA	NA	aqueous	soapy water solution	NA	NA	≥50%; <75%	raised	NA	≤24h	NA	NA	NA	NA	NA	NA	NA	NA	NA	NA
Donovall, Leo R., III; vanEngelsdorp, Dennis	2010	A Checklist of the Bees (Hymenoptera: Apoidea) of Pennsylvania	10.2317/JKES808.29.1	North America	2005	blue, white, yellow, red, orange, purple	12 oz. bowls (Solo(R) brand)	NA	NA	NA	NA	≥ 3m; <5m	354.9	NA	aqueous	soapy water, blue Dawn(R) detergent	provided	NA	NA	NA	NA	≤24h	NA	NA	NA	NA	NA	NA	NA	NA	NA	NA
Droege, Sam; Tepedino, Vincent J.; Lebuhn, Gretchen; Link, William; Minckley, Robert L.; Chen, Qian; Conrad, Casey	2010	Spatial patterns of bee captures in North American bowl trapping surveys	10.1111/j.1752-4598.2009.00074.x	North America	1997	blue, white, yellow	spectral reflectance curves measured using spectroradiometer in UV and visible wavelenghts	provided	NA	NA	NA	≥ 3m; <5m	355	NA	aqueous	surfactant (0.13–0.39% Dawn Original Blue dishwashing detergent in tap water)	provided	NA	NA	ground level	NA	≤24h	NA	NA	NA	NA	NA	NA	NA	NA	NA	NA
Droege, Sam; Tepedino, Vincent J.; Lebuhn, Gretchen; Link, William; Minckley, Robert L.; Chen, Qian; Conrad, Casey	2010	Spatial patterns of bee captures in North American bowl trapping surveys	10.1111/j.1752-4598.2009.00074.x	North America	2001	blue, white, yellow	NA	NA	NA	NA	NA	≥ 1m; < 3m	177	NA	aqueous	surfactant (0.13–0.39% Dawn Original Blue dishwashing detergent in tap water)	provided	NA	NA	ground level	NA	≤24h	NA	NA	NA	NA	NA	NA	NA	NA	NA	NA
Droege, Sam; Tepedino, Vincent J.; Lebuhn, Gretchen; Link, William; Minckley, Robert L.; Chen, Qian; Conrad, Casey	2010	Spatial patterns of bee captures in North American bowl trapping surveys	10.1111/j.1752-4598.2009.00074.x	North America	2001	blue, white	NA	NA	NA	NA	NA	≥ 3m; <5m	177	NA	aqueous	surfactant (0.13–0.39% Dawn Original Blue dishwashing detergent in tap water)	provided	NA	NA	ground level	NA	≤24h	NA	NA	NA	NA	NA	NA	NA	NA	NA	NA
Droege, Sam; Tepedino, Vincent J.; Lebuhn, Gretchen; Link, William; Minckley, Robert L.; Chen, Qian; Conrad, Casey	2010	Spatial patterns of bee captures in North American bowl trapping surveys	10.1111/j.1752-4598.2009.00074.x	North America	2003	yellow	fluorescent yellow Krylon brand spray paint	NA	UV	fluorescence	interior (white outside)	NA	177	NA	aqueous	surfactant (0.13–0.39% Dawn Original Blue dishwashing detergent in tap water)	provided	NA	NA	ground level	NA	≤24h	NA	NA	NA	NA	NA	NA	NA	NA	NA	NA
Droege, Sam; Tepedino, Vincent J.; Lebuhn, Gretchen; Link, William; Minckley, Robert L.; Chen, Qian; Conrad, Casey	2010	Spatial patterns of bee captures in North American bowl trapping surveys	10.1111/j.1752-4598.2009.00074.x	North America	2004	white	white plastic cereal dishes (3.25 oz, 96 ml; Solo Brand P325)	NA	NA	NA	no paint applied	NA	96	NA	aqueous	surfactant (0.13–0.39% Dawn Original Blue dishwashing detergent in tap water)	provided	NA	NA	ground level	NA	≤24h	NA	NA	NA	NA	NA	NA	NA	NA	NA	NA
Droege, Sam; Tepedino, Vincent J.; Lebuhn, Gretchen; Link, William; Minckley, Robert L.; Chen, Qian; Conrad, Casey	2010	Spatial patterns of bee captures in North American bowl trapping surveys	10.1111/j.1752-4598.2009.00074.x	North America	2007	white	white plastic cereal dishes (3.25 oz, 96 ml; Solo Brand P325)	NA	NA	NA	no paint applied	NA	96	NA	aqueous	surfactant (0.13–0.39% Dawn Original Blue dishwashing detergent in tap water)	provided	NA	NA	ground level	NA	≤24h	NA	NA	NA	NA	NA	NA	NA	NA	NA	NA
Droege, Sam; Tepedino, Vincent J.; Lebuhn, Gretchen; Link, William; Minckley, Robert L.; Chen, Qian; Conrad, Casey	2010	Spatial patterns of bee captures in North American bowl trapping surveys	10.1111/j.1752-4598.2009.00074.x	North America	2007	white	white plastic cereal dishes (3.25 oz, 96 ml; Solo Brand P325)	NA	NA	NA	no paint applied	NA	96	NA	aqueous	surfactant (0.13–0.39% Dawn Original Blue dishwashing detergent in tap water)	provided	NA	NA	ground level	NA	≤24h	NA	NA	NA	NA	NA	NA	NA	NA	NA	NA
Dubet da Silva Mouga, Denise Monique; Warkentin, Manuel	2016	Bee community and associated flora in lowland rain forest and mangrove in southern Brazil	NA	South & Central America	2013	blue, yellow, red, orange, green, beige	NA	NA	NA	NA	NA	NA	NA	NA	aqueous	detergent, water	NA	NA	NA	NA	NA	≤24h	floral data sampled	NA	NA	NA	NA	NA	NA	NA	NA	NA
Easton, Amy H.; Goulson, Dave	2013	The Neonicotinoid Insecticide Imidacloprid Repels Pollinating Flies and Beetles at Field-Realistic Concentrations	10.1371/journal.pone.0054819	Europe	2012	yellow	NA	NA	NA	NA	NA	NA	NA	NA	aqueous	water, two drops of detergent	NA	NA	NA	ground level	NA	>24h; ≤48h	NA	NA	NA	NA	NA	NA	NA	NA	NA	NA
Eckerter, Tristan; Buse, Jörn; Bauhus, Jürgen; Förschler, Marc I.; Klein, Alexandra M.	2021	Wild bees benefit from structural complexity enhancement in a forest restoration experiment	10.1016/j.foreco.2021.119412	Europe	2018	blue, white, yellow	NA	NA	UV	NA	interior & exterior	<1m	500	NA	aqueous	70% water, 30% propylene glycol, a few drops of odourless detergent	NA	unscented	NA	raised	NA	>48h	floral data sampled	NA	NA	NA	NA	NA	NA	NA	NA	NA
Elwell, Sherri L.; Griswold, Terry; Elle, Elizabeth	2016	Habitat type plays a greater role than livestock grazing in structuring shrubsteppe plant-pollinator communities	10.1007/s10841-016-9884-8	North America	2010	blue, white, yellow	NA	NA	NA	NA	NA	≥ 3m; <5m	354.9	NA	NA	NA	NA	NA	NA	NA	NA	≤24h	floral data sampled	NA	NA	NA	NA	NA	NA	NA	NA	NA
Fisogni, Alessandro; Hautekèete, Nina; Piquot, Yves; Brun, Marion; Vanappelghem, Cédric; Michez, Denis; Massol, François	2020	Urbanization drives an early spring for plants but not for pollinators	10.1111/oik.07274	Europe	2017	blue, white, yellow	NA	NA	UV	NA	NA	NA	NA	NA	aqueous	soapy water	NA	NA	NA	NA	NA	≤24h	floral data sampled	NA	NA	NA	NA	NA	NA	NA	NA	NA
Fortel, Laura; Henry, Mickaël; Guilbaud, Laurent; Guirao, Anne Laure; Kuhlmann, Michael; Mouret, Hugues; Rollin, Orianne; Vaissière, Bernard E.	2014	Decreasing Abundance, Increasing Diversity and Changing Structure of the Wild Bee Community (Hymenoptera: Anthophila) along an Urbanization Gradient	10.1371/journal.pone.0104679	Europe	2011	blue, white, yellow	Rocol Top, France	NA	UV	fluorescence	NA	≥ 3m; <5m	500	NA	aqueous	water, a drop of detergent	NA	NA	>75%	raised	adjusted	≤24h	floral data sampled	NA	NA	NA	NA	NA	NA	NA	NA	NA
Fox, Kristina; Anderson, Kirk M.; Andres, Rebecca; Foster, Meredith C.; Foster, Celia E.; Vik, Dean; Vitt, Pati; Harris, Marion O.	2015	Nectar Robbery and Thievery in the Hawk Moth (Lepidoptera: Sphingidae)-Pollinated Western Prairie Fringed Orchid Platanthera praeclara	10.1093/aesa/sav093	North America	2007	NA	NA	NA	NA	NA	NA	NA	NA	NA	NA	NA	NA	NA	NA	NA	NA	NA	NA	NA	NA	NA	NA	NA	NA	NA	NA	NA
Frampton, Mark; Droege, Sam; Conrad, Travis; Prager, Sean; Richards, Miriam H.	2008	Evaluation of Specimen Preservatives for DNA Analyses of Bees	NA	North America	NA	NA	NA	NA	NA	NA	NA	NA	NA	NA	aqueous	water, blue Dawn(R) dish detergent	provided	NA	NA	NA	NA	≤24h	NA	NA	NA	NA	NA	NA	NA	NA	NA	NA
Franceschinelli, Edivani V.; Bergamini, Leonardo L.; Silva-Neto, Carlos M.; Elias, Marcos A. S.; Moreira, Giselle L.; Morais, Joicy M.; Mesquita-Neto, José N.	2019	Native bee fauna of tomato crops: a comparison of active sampling and pan trapping methods	10.1590/1678-4766e2019030	South & Central America	2011	blue, white, yellow	UV-bright fluorescent blue or yellow paint (Colorgin© Sherwin-William) or left white	NA	UV	fluorescence	NA	≥ 1m; < 3m	200	NA	aqueous	water, mild detergent	NA	NA	NA	raised	NA	≤24h	NA	NA	NA	NA	NA	NA	NA	NA	NA	NA
Galbraith, Sara M.; Griswold, Terry; Price, William J.; Bosque-Pérez, Nilsa A.	2020	Biodiversity and community composition of native bee populations vary among human-dominated land uses within the seasonally dry tropics	10.1007/s10841-020-00274-8	South & Central America	2014	blue, white, yellow	NA	NA	UV	fluorescence	interior (white outside)	NA	354.9	NA	aqueous	water, soap, salt	NA	NA	NA	raised	NA	>48h	NA	NA	NA	NA	NA	NA	NA	NA	NA	NA
Garibaldi, Lucas A.; Pérez-Méndez, Néstor; Cordeiro, Guaraci D.; Hughes, Alice; Orr, Michael; Alves-Dos-Santos, Isabel; Freitas, Breno M.; Freitas de Oliveira, Favízia; LeBuhn, Gretchen; Bartomeus, Ignasi; Aizen, Marcelo A.; Andrade, Patricia B.; Blochtein, Betina; Boscolo, Danilo; Drumond, Patricia M.; Gaglianone, Maria Cristina; Gemmill-Herren, Barbara; Halinski, Rosana; Krug, Cristiane; Maués,…	2021	Negative impacts of dominance on bee communities: Does the influence of invasive honey bees differ from native bees?	10.1002/ecy.3526	South & Central America	-	blue, white, yellow	NA	NA	UV	fluorescence	NA	≥ 3m; <5m	150	9	aqueous	soapy water	NA	NA	NA	raised	NA	≤24h	floral data sampled	NA	NA	NA	NA	NA	NA	NA	NA	NA
Garratt, M. P. D.; Potts, S. G.; Banks, G.; Hawes, C.; Breeze, T. D.; O'Connor, R. S.; Carvell, C.	2019	Capacity and willingness of farmers and citizen scientists to monitor crop pollinators and pollination services	10.1016/j.gecco.2019.e00781	Europe	2015	blue, white, yellow	NA	NA	NA	NA	NA	<1m	NA	NA	aqueous	water, a drop of detergent	NA	NA	NA	raised	adjusted	≤24h	NA	NA	NA	NA	NA	NA	NA	NA	NA	NA
Geeraert, Lore; Aerts, Raf; Berecha, Gezahegn; Daba, Gerba; Fruyt, Nathan de; D'hollander, Jolien; Helsen, Kenny; Stynen, Hanna; Honnay, Olivier	2020	Effects of landscape composition on bee communities and coffee pollination in Coffea arabica production forests in southwestern Ethiopia	10.1016/j.agee.2019.106706	Africa	2018	white	NA	NA	NA	NA	NA	NA	275	8.5	aqueous	saturated salt solution, a drop of dishwashing detergent	NA	NA	≥50%; <75%	raised	adjusted	>48h	NA	NA	NA	NA	NA	NA	NA	NA	NA	NA
Gerner, Eden E.; Sargent, Risa D.	2022	Local plant richness predicts bee abundance and diversity in a study of urban residential yards	10.1016/j.baae.2021.11.004	North America	2019	blue, white, yellow	NA	NA	UV	fluorescence	NA	<1m	NA	NA	aqueous	water, a drop of dish soap	NA	NA	NA	NA	NA	>24h; ≤48h	floral data sampled	NA	NA	NA	NA	NA	NA	NA	NA	NA
Geroff, Ray K.; Gibbs, Jason; McCravy, Kenneth W.	2014	Assessing bee (Hymenoptera: Apoidea) diversity of an Illinois restored tallgrass prairie: methodology and conservation considerations	10.1007/s10841-014-9703-z	North America	2010	blue, white, yellow	354 ml colored plastic bowls (Hallmark, Kansas City, MO)	NA	NA	NA	no paint applied	≥ 5m	354	NA	aqueous	soapy water (Method(R) Natural and Biodegradable Dishwashing Soap, San Francisco, CA)	provided	NA	>75%	raised	NA	≤24h	NA	NA	NA	NA	NA	NA	NA	NA	NA	NA
Gervais, Amélie; Fournier, Valérie; Sheffield, Cory S.; Chagnon, Madeleine	2017	Assessing Wild Bee Biodiversity in Cranberry Agroenvironments: Influence of Natural Habitats	10.1093/jee/tox173	North America	2013	blue, white, yellow	NA	NA	NA	NA	NA	≥ 1m; < 3m	NA	15	aqueous	water, a drop of dishwashing liquid	NA	NA	NA	raised	adjusted	>24h; ≤48h	NA	NA	NA	NA	NA	NA	NA	NA	NA	NA
Geslin, Benoît; Le Féon, Violette; Folschweiller, Morgane; Flacher, Floriane; Carmignac, David; Motard, Eric; Perret, Samuel; Dajoz, Isabelle	2016	The proportion of impervious surfaces at the landscape scale structures wild bee assemblages in a densely populated region	10.1002/ece3.2374	Europe	2011	blue, white, yellow	NA	NA	UV	reflection	NA	<1m	NA	14.5	aqueous	water, three drops of detergent (in 400 mL water)	NA	NA	NA	raised	NA	≤24h	floral data sampled	analysed	>50m	NA	NA	area >2x2m	presence/ absence	pooled	29; 480 [summed index/50m²]	9; 69 [species/50m²]
Geslin, Benoît; Le Féon, Violette; Kuhlmann, Michael; Vaissière, Bernard E.; Dajoz, Isabelle	2015	The bee fauna of large parks in downtown Paris, France	10.1080/00379271.2016.1146632	Europe	2011	blue, white, yellow	NA	NA	NA	NA	NA	NA	NA	NA	NA	NA	NA	NA	NA	NA	NA	≤24h	NA	NA	NA	NA	NA	NA	NA	NA	NA	NA
Geslin, Benoît; Oddie, Melissa; Folschweiller, Morgane; Legras, Gaëlle; Seymour, Colleen L.; van Veen, F.J.Frank; Thébault, Elisa	2016	Spatiotemporal changes in flying insect abundance and their functional diversity as a function of distance to natural habitats in a mass flowering crop	10.1016/j.agee.2016.05.010	Africa	2013	blue, white, yellow	NA	NA	UV	reflection	NA	NA	NA	14.5	aqueous	water, a drop of detergent (surfactant)	NA	NA	NA	NA	NA	≤24h	floral data sampled	NA	NA	NA	NA	NA	NA	NA	NA	NA
Gezon, Zachariah J.; Wyman, Eli S.; Ascher, John S.; Inouye, David W.; Irwin, Rebecca E.	2015	The effect of repeated, lethal sampling on wild bee abundance and diversity	10.1111/2041-210X.12375	North America	2009	blue, white, yellow	fluorescent yellow or fluorescent blue using Krylon(R) Fluorescent Paint (colour numbers 3104 and 3109, respectively), or left unpainted (white)	NA	UV	fluorescence	NA	≥ 3m; <5m	NA	9	aqueous	soapy water (water, small amount of Dawn(R) Ultra Dishwashing soap, original scent)	provided	scented	NA	NA	NA	≤24h	floral data sampled	NA	NA	NA	NA	NA	NA	NA	NA	NA
Giles, Valerie; Ascher, John S.	2006	A survey of the bees of the Black Rock Forest preserve, New York (Hymenoptera : Apoidea)	NA	North America	2003	blue, white, yellow	NA	NA	UV	fluorescence	NA	≥ 1m; < 3m	177.4	NA	aqueous	Dawn brand blue dishwashing liquid (1 table spoon to 1 gallon tap water)	provided	NA	NA	ground level	NA	≤24h	NA	NA	NA	NA	NA	NA	NA	NA	NA	NA
Gill, K. A.; O'Neal, M. E.	2015	Survey of Soybean Insect Pollinators: Community Identification and Sampling Method Analysis	10.1093/ee/nvv001	North America	2011	blue, white, yellow	fluorescent yellow, fluorescent blue (East Coast Guerrra Paint and Pigment, New York, NY), or left white	NA	UV	fluorescence	NA	≥ 3m; <5m	96	NA	aqueous	2% aqueous solution of Dawn brand, original scent dishwashing liquid (Procter & Gamble, Cincinnati, OH)	provided	scented	≥50%; <75%	raised	adjusted	≤24h	NA	NA	NA	NA	NA	NA	NA	NA	NA	NA
Goldstein, Paul Z.; Ascher, John S.	2016	Taxonomic and Behavioral Composition of an Island Fauna: A Survey of Bees (Hymenoptera: Apoidea: Anthophila) on Martha's Vineyard, Massachusetts	10.4289/0013-8797.118.1.37	North America	2010	blue, white, yellow	Guerra Paints,NewYork, NY	NA	UV	fluorescence	NA	≥ 5m	96.1	NA	aqueous	soapy water (water, liquid Blue Dawn(TM) dish soap)	provided	NA	NA	NA	NA	≤24h and >24h	NA	NA	NA	NA	NA	NA	NA	NA	NA	NA
Gollan, John R.; Ashcroft, Michael B.; Batley, Michael	2011	Comparison of yellow and white pan traps in surveys of bee fauna in New South Wales, Australia (Hymenoptera: Apoidea: Anthophila)	10.1111/j.1440-6055.2010.00797.x	Australia & New Zealand	2008	white, yellow	NA	NA	NA	NA	NA	≥ 5m	NA	18	aqueous	salt water (approximately 3% concentration), two to three drops of detergent	NA	NA	≥50%; <75%	ground level	NA	>24h; ≤48h	NA	NA	NA	NA	NA	NA	NA	NA	NA	NA
Gonçalves, Rodrigo B.; Sydney, Nicolle V.; Oliveira, Priscila S.; Artmann, Nathiele O.	2014	Bee and wasp responses to a fragmented landscape in southern Brazil	10.1007/s10841-014-9730-9	South & Central America	2012	blue, yellow	NA	NA	NA	NA	NA	≥ 5m	NA	14.5	aqueous	water, soap solution	NA	NA	<50%	ground level	NA	≤24h	NA	NA	NA	NA	NA	NA	NA	NA	NA	NA
Gonzalez, Victor H.; Osborn, Alina L.; Brown, Emily R.; Pavlick, Cody R.; Enriquez, Eunice; Tscheulin, Thomas; Petanidou, Theodora; Hranitz, John M.; Barthell, John F.	2020	Effect of pan trap size on the diversity of sampled bees and abundance of bycatch	10.1007/s10841-020-00224-4	Europe	2017	yellow	Rust-Oleum(R)	NA	UV	fluorescence	interior & exterior	NA	NA	NA	aqueous	soapy water	NA	NA	NA	NA	NA	>24h; ≤48h	NA	NA	NA	NA	NA	NA	NA	NA	NA	NA
Gonzalez, Victor H.; Park, Kristen E.; Çakmak, Ibrahim; Hranitz, John M.; Barthell, John F.	2016	Pan traps and bee body size in unmanaged urban habitats	10.3897/jhr.51.9353	Asia	2015	yellow	NA	NA	UV	fluorescence	interior & exterior	NA	96.1	NA	aqueous	soapy water	NA	NA	≥50%; <75%	raised	NA	>24h; ≤48h	NA	NA	NA	NA	NA	NA	NA	NA	NA	NA
Graham, K. K.; Gibbs, J.; Wilson, J.; May, E.; Isaacs, R.	2021	Resampling of wild bees across fifteen years reveals variable species declines and recoveries after extreme weather	10.1016/j.agee.2021.107470	North America	2004	white, yellow	NA	NA	NA	NA	no paint applied	≥ 1m; < 3m	355	NA	aqueous	soapy water (Dawn Ultra Dish Soap, Procter & Gamble, Cincinnati, OH)	provided	NA	NA	raised	NA	≤24h	NA	NA	NA	NA	NA	NA	NA	NA	NA	NA
Griffiths-Lee, Janine; Nicholls, Elizabeth; Goulson, Dave	2022	Sown mini-meadows increase pollinator diversity in gardens	10.1007/s10841-022-00387-2	Europe	2016	blue, white, yellow, pink	white, pink (Rust-Oleum spray paint Direct to Plastic White and Rust-Oleum Painters Touch Berry Pink Gloss, Rust-Oleum Corporation, US), blue (PlastiKote Pacific Blue Gloss: PlastiKote, Valspar, US); yellow (Rust-Oleum Painters Touch Sun Yellow Gloss: Rust-Oleum Corporation, US)	NA	NA	NA	interior & exterior	<1m	750	NA	aqueous	water, a squeeze of lightly fragranced washing-up liquid (‘Ecover’: Ecover, Malle, Belgium)	provided	scented	>75%	ground level	NA	>24h; ≤48h	floral data sampled	analysed	NA	simultaneous	NA	area >2x2m	NA	none	NA	NA
Grundel, Ralph; Frohnapple, Krystalynn J.; Jean, Robert P.; Pavlovic, Noel B.	2011	Effectiveness of Bowl Trapping and Netting for Inventory of a Bee Community	10.1603/EN09278	North America	2003	blue, white, yellow	NA	NA	UV	fluorescence	NA	≥ 5m	178	NA	aqueous	soapy water	NA	NA	NA	NA	NA	≤24h	NA	NA	NA	NA	NA	NA	NA	NA	NA	NA
Habel, Jan Christian; Ulrich, Werner	2020	Ecosystem functions in natural and anthropogenic ecosystems across the East African coastal forest landscape	10.1111/btp.12780	Africa	2018	blue, white, yellow	Sparvar Leuchtfarbe, Spray-Color GmbH, Merzenich, Germany	NA	UV	NA	NA	NA	500	NA	aqueous	water, dish soap	NA	NA	NA	raised	NA	≤24h	floral data sampled	NA	NA	NA	NA	NA	NA	NA	NA	NA
Habel, Jan Christian; Ulrich, Werner	2021	Ecosystem functions in degraded riparian forests of southeastern Kenya	10.1002/ece3.8011	Africa	2016	blue, white, yellow	NA	NA	NA	NA	interior & exterior	<1m	NA	NA	aqueous	dish washer solution	NA	NA	NA	raised	NA	≤24h	NA	NA	NA	NA	NA	NA	NA	NA	NA	NA
Halinski, R.; dos Santos, C. F.; Kaehler, T. G.; Blochtein, B.	2018	Influence of Wild Bee Diversity on Canola Crop Yields	10.13102/sociobiology.v65i4.3467	South & Central America	2010	blue, white, yellow	NA	NA	NA	NA	NA	≥ 3m; <5m	NA	NA	NA	NA	NA	NA	NA	NA	NA	≤24h	NA	NA	NA	NA	NA	NA	NA	NA	NA	NA
Hall, H. Glenn; Ascher, John S.	2014	The Distinctive Bee Fauna (Hymenoptera: Apoidea: Anthophila) of Sandhill Habitat at the Ordway-Swisher Biological Station in North-Central Florida	10.2317/JKES130224.1	North America	2008	blue, white, yellow	yellow and blue, respectively, Krylon(R) 3104 and 3107 or Ace(R) Brand, made by Krylon, I17052A00 and I19716A00; white, Krylon(R) Fusion 2320	NA	UV	fluorescence	NA	≥ 5m	96.1	NA	aqueous	Organic-based dishwashing soap (Seventh Generation(TM), Free and Clear, Burlington, Vermont), 2 tablespoons per gallon of water	provided	NA	NA	raised	NA	>24h; ≤48h	NA	NA	NA	NA	NA	NA	NA	NA	NA	NA
Hall, H. Glenn; Ascher, John S.	2010	Surveys of bees (Hymenoptera: Apoidea: Anthophila) in natural areas of Alachua County in north-central Florida	10.1653/024.093.0419	North America	2006	blue, white, yellow	yellow and blue, respectively, Krylon(R) 3104 and 3107 or Ace(R) Brand, made by Krylon, I17052A00 and I19716A00; white, Krylon(R) Fusion 2320	NA	UV	fluorescence	NA	≥ 5m	96.1	NA	aqueous	Organic-based dishwashing soap (Seventh Generation(TM), Free and Clear, Burlington, Vermont), 2 tablespoons per gallon of water	provided	NA	NA	raised	NA	>24h; ≤48h	NA	NA	NA	NA	NA	NA	NA	NA	NA	NA
Hall, H. Glenn; Ascher, John S.	2011	Surveys of wild bees (Hymenoptera: Apoidea: Anthophila) in organic farms of Alachua County in north-central Florida	10.1653/024.094.0319	North America	2006	blue, white, yellow	yellow and blue, respectively, Krylon(R) 3104 and 3107 or Ace(R) Brand, made by Krylon, I17052A00 and I19716A00; white, Krylon(R) Fusion 2320	NA	UV	fluorescence	NA	≥ 5m	96.1	NA	aqueous	Organic-based dishwashing soap (Seventh Generation(TM), Free and Clear, Burlington, Vermont), 2 tablespoons per gallon of water	provided	NA	NA	raised	NA	>24h; ≤48h	NA	NA	NA	NA	NA	NA	NA	NA	NA	NA
Hanula, James L.; Horn, Scott	2011	Removing an invasive shrub (Chinese privet) increases native bee diversity and abundance in riparian forests of the southeastern United States	10.1111/j.1752-4598.2011.00131.x	North America	2006	blue, yellow	Solo (R) bowls (530 ml capacity)	NA	NA	NA	no paint applied	NA	530	NA	aqueous	water, Ajax dishwashing detergent (Colgate-Palmolive Co., Morristown, NJ, USA)	provided	NA	NA	raised	NA	>48h	floral data sampled	NA	NA	NA	NA	NA	NA	NA	NA	NA
Hanula, James L.; Horn, Scott; O'Brien, Joseph J.	2015	Have changing forests conditions contributed to pollinator decline in the southeastern United States?	10.1016/j.foreco.2015.03.044	North America	2008	blue, white, yellow	Solo (R) bowls	NA	NA	NA	no paint applied	≥ 5m	NA	NA	aqueous	water, small amount of odorless detergent	NA	unscented	NA	raised	NA	>48h	floral data sampled	NA	NA	NA	NA	NA	NA	NA	NA	NA
Happe, Anne-Kathrin; Riesch, Friederike; Rösch, Verena; Gallé, Róbert; Tscharntke, Teja; Batáry, Péter	2018	Small-scale agricultural landscapes and organic management support wild bee communities of cereal field boundaries	10.1016/j.agee.2017.11.019	Europe	2013	yellow	NA	NA	NA	NA	NA	NA	NA	NA	NA	NA	NA	NA	NA	raised	NA	>48h	floral data sampled	NA	NA	NA	NA	NA	NA	NA	NA	NA
Harris, B. A.; Braman, S. K.; Pennisi, S. V.	2017	Pan Trap Designs for Monitoring Pollinators and Other Beneficial Insects in Conservation Gardens	10.18474/JES16-13.1	North America	2013	blue, yellow, red, violet	NA	NA	NA	NA	NA	<1m	NA	NA	aqueous	soapy solution (10 ml dishwashing detergent per 3.79 L water)	NA	NA	NA	raised	NA	>48h	NA	NA	NA	NA	NA	NA	NA	NA	NA	NA
Hendrychová, Markéta; Bogusch, Petr	2016	Combination of reclaimed and unreclaimed sites is the best practice for protection of aculeate Hymenoptera species on brown coal spoil heaps	10.1007/s10841-016-9912-8	Europe	2015	blue, white, yellow	NA	NA	NA	NA	NA	NA	NA	18	aqueous	water, salt, a drop of detergent	NA	NA	NA	NA	NA	>48h	NA	NA	NA	NA	NA	NA	NA	NA	NA	NA
Heneberg, Petr; Bogusch, Petr	2014	To enrich or not to enrich? Are there any benefits of using multiple colors of pan traps when sampling aculeate Hymenoptera?	10.1007/s10841-014-9723-8	Europe	2013	white, yellow, turquoise, pink	white (RAL 9010), yellow (RAL 1021 or 1003), turquoise (RAL 5018), pink (RAL 3014); sprayed with one layer of transparent Body Spray Plastofix (HB Body, Thessaloniki, Greece), overlayed with two layers of the acrylic topcoat Body Spray Irida of indicated RAL colors (HB Body, Thessaloniki, Greece)	NA	NA	NA	NA	NA	570	12	aqueous	soapy water, salt; detergent: lemon-scented Jar (Procter and Gamble, Rakovnık, Czech Republic)	provided	scented	>75%	NA	NA	>48h	NA	NA	NA	NA	NA	NA	NA	NA	NA	NA
Heneberg, Petr; Bogusch, Petr	2020	Identification of a previously overlooked anthropogenic habitat that attracts diverse assemblages of threatened bees and wasps	10.1016/j.ecoleng.2020.105759	Europe	2015	white, yellow, turquoise	white (RAL 9010), yellow (RAL 1021 or 1003), turquoise (RAL 5018); sprayed with one layer of transparent Body Spray Plastofix (HB Body, Thessaloniki, Greece), overlayed with two layers of the acrylic topcoat Body Spray Irida of indicated RAL colors (HB Body, Thessaloniki, Greece)	NA	NA	NA	NA	NA	570	12	aqueous	soapy water, salt; detergent: lemon-scented Jar (Procter and Gamble, Rakovnık, Czech Republic)	provided	scented	>75%	ground level	NA	>48h	NA	NA	NA	NA	NA	NA	NA	NA	NA	NA
Heneberg, Petr; Bogusch, Petr; Řezáč, Milan	2017	Roadside verges can support spontaneous establishment of steppe-like habitats hosting diverse assemblages of bees and wasps (Hymenoptera: Aculeata) in an intensively cultivated central European landscape	10.1007/s10531-016-1275-7	Europe	2013	white, yellow, turquoise, pink	white (RAL 9010), yellow (RAL 1021), turquoise (RAL 5018) and pink (RAL 3014)	NA	NA	NA	NA	NA	NA	12	aqueous	water, salt, mixture of ionic and anionic detergents (Jar, Procter and Gamble, Rakovnık, Czech Republic)	provided	NA	>75%	NA	NA	>24h; ≤48h	floral data sampled	NA	NA	NA	NA	NA	NA	NA	NA	NA
Heneberg, Petr; Bogusch, Petr; Řezáč, Milan	2016	Off-road motorcycle circuits support long-term persistence of bees and wasps (Hymenoptera: Aculeata) of open landscape at newly formed refugia within otherwise afforested temperate landscape	10.1016/j.ecoleng.2016.05.026	Europe	2014	white, yellow	white (RAL 9010) and yellow (RAL 1021)	NA	NA	NA	NA	NA	570	12	aqueous	water, salt, mixture of ionic and anionic detergents (Jar, Procter and Gamble, Rakovník, Czech Republic)	provided	NA	>75%	NA	NA	>24h; ≤48h	floral data sampled	NA	NA	NA	NA	NA	NA	NA	NA	NA
Heneberg, Petr; Bogusch, Petr; Řezáč, Milan	2019	Tiny fragments of acidophilous steppic grasslands serve as yet unknown habitats of endangered aeolian sand specialists among Aculeata (Hymenoptera)	10.1007/s10531-018-1646-3	Europe	2016	white, yellow, turquoise	white (RAL 9010), yellow (RAL 1021) and turquoise (RAL 5018)	NA	NA	NA	NA	NA	570	12	aqueous	soapy water, salt; detergent: lemon-scented Jar (Procter and Gamble, Rakovnık, Czech Republic)	provided	scented	>75%	NA	NA	>48h	floral data sampled	NA	NA	NA	NA	NA	NA	NA	NA	NA
Heneberg, Petr; Bogusch, Petr; Tauchmanová, Pavlína; Řezáč, Milan; Astapenková, Alena	2017	Common reed (Phragmites australis) gall as the limiting nesting resource of rare wetland bees and wasps (Hymenoptera: Aculeata & Evanioidea) in Central Europe	10.1016/j.ecoleng.2017.08.014	Europe	2015	white, yellow, turquoise	white (RAL 9010), yellow (RAL 1021), turquoise (RAL 5018)	NA	NA	NA	NA	NA	570	12	aqueous	soapy water, salt	NA	NA	>75%	NA	NA	>48h	floral data sampled	NA	NA	NA	NA	NA	NA	NA	NA	NA
Hevia, Violeta; Bosch, Jordi; Azcárate, Francisco M.; Fernández, Eva; Rodrigo, Anselm; Barril-Graells, Helena; González, José A.	2016	Bee diversity and abundance in a livestock drove road and its impact on pollination and seed set in adjacent sunflower fields	10.1016/j.agee.2016.08.021	Europe	2013	blue, white, yellow	NA	NA	UV	reflection	NA	<1m	NA	NA	aqueous	soapy water	NA	NA	NA	NA	NA	>24h; ≤48h	NA	NA	NA	NA	NA	NA	NA	NA	NA	NA
Hevia, Violeta; Carmona, Carlos P.; Azcárate, Francisco M.; Heredia, Roberto; González, José A.	2021	Role of floral strips and semi-natural habitats as enhancers of wild bee functional diversity in intensive agricultural landscapes	10.1016/j.agee.2021.107544	Europe	2018	blue, white, yellow	NA	NA	UV	reflection	NA	<1m	NA	NA	aqueous	soapy water	NA	NA	NA	NA	NA	>24h; ≤48h	NA	NA	NA	NA	NA	NA	NA	NA	NA	NA
Hopwood, Jennifer L.	2008	The contribution of roadside grassland restorations to native bee conservation	10.1016/j.biocon.2008.07.026	North America	2005	yellow	NA	NA	UV	fluorescence	NA	NA	473.2	11	aqueous	water, unscented dish soap	NA	unscented	≥50%; <75%	raised	adjusted	≤24h	floral data sampled	NA	NA	NA	NA	NA	NA	NA	NA	NA
Howard, Scarlett R.; Nisal Ratnayake, Malika; Dyer, Adrian G.; Garcia, Jair E.; Dorin, Alan	2021	Towards precision apiculture: Traditional and technological insect monitoring methods in strawberry and raspberry crop polytunnels tell different pollination stories	10.1371/journal.pone.0251572	Australia & New Zealand	2020	blue, white, yellow	NA	NA	NA	NA	NA	≥ 1m; < 3m	NA	NA	aqueous	water, a drop of unscented washing liquid	NA	unscented	NA	ground level	NA	≤24h	NA	NA	NA	NA	NA	NA	NA	NA	NA	NA
Hudson, Jacob R.; Hanula, James L.; Horn, Scott	2013	Removing Chinese privet from riparian forests still benefits pollinators five years later	10.1016/j.biocon.2013.09.001	North America	2012	blue, yellow	Solo(R) plastic bowls	NA	NA	NA	no paint applied	NA	NA	NA	aqueous	soapy water	NA	NA	NA	raised	NA	NA	NA	NA	NA	NA	NA	NA	NA	NA	NA	NA
Hudson, Jacob; Horn, Scott; Hanula, James L.	2020	Assessing the Efficiency of Pan Traps for Collecting Bees ( Hymenoptera: Apoidea)	10.18474/0749-8004-55.3.321	North America	2012	blue, white	NA	NA	NA	NA	interior & exterior	NA	NA	NA	NA	NA	NA	NA	NA	raised	NA	≤24h	NA	NA	NA	NA	NA	NA	NA	NA	NA	NA
Hung, Keng-Lou James; Sandoval, Sara S.; Ascher, John S.; Holway, David A.	2021	Joint Impacts of Drought and Habitat Fragmentation on Native Bee Assemblages in a California Biodiversity Hotspot	10.3390/insects12020135	North America	2011	blue, white, yellow	NA	NA	UV	fluorescence	NA	≥ 5m	96	7	aqueous	unscented detergent solution	NA	unscented	≥50%; <75%	NA	NA	≤24h	floral data sampled	NA	NA	NA	NA	NA	NA	NA	NA	NA
Hutchinson, Louise A.; Oliver, Tom H.; Breeze, Tom D.; O'Connor, Rory S.; Potts, Simon G.; Roberts, Stuart P. M.; Garratt, Michael P. D.	2021	Inventorying and monitoring crop pollinating bees: Evaluating the effectiveness of common sampling methods	10.1111/icad.12557	Europe	-	blue, white, yellow	NA	NA	UV	fluorescence	NA	<1m	NA	NA	aqueous	water, a drop of unscented detergent	NA	unscented	NA	raised	adjusted	≤24h	NA	NA	NA	NA	NA	NA	NA	NA	NA	NA
Hutchinson, Louise A.; Oliver, Tom H.; Breeze, Tom D.; O'Connor, Rory S.; Potts, Simon G.; Roberts, Stuart P. M.; Garratt, Michael P. D.	2021	Inventorying and monitoring crop pollinating bees: Evaluating the effectiveness of common sampling methods	10.1111/icad.12557	Europe	-	blue, white, yellow	NA	NA	UV	reflection	NA	<1m	NA	NA	aqueous	water, a drop of detergent	NA	NA	NA	raised	adjusted	≤24h	NA	NA	NA	NA	NA	NA	NA	NA	NA	NA
Hutchinson, Louise A.; Oliver, Tom H.; Breeze, Tom D.; O'Connor, Rory S.; Potts, Simon G.; Roberts, Stuart P. M.; Garratt, Michael P. D.	2021	Inventorying and monitoring crop pollinating bees: Evaluating the effectiveness of common sampling methods	10.1111/icad.12557	Europe	-	blue, white, yellow	NA	NA	UV	reflection	NA	<1m	NA	NA	aqueous	water, a drop of detergent	NA	NA	NA	raised	adjusted	>24h; ≤48h	NA	NA	NA	NA	NA	NA	NA	NA	NA	NA
Ikemoto, Mito; Kuramitsu, Kazumu; Sueyoshi, Masahiro; Seguchi, Shota; Yokoi, Tomoyuki	2021	Relative trapping efficiencies of different types of attraction traps for three insect orders in an agricultural field	10.1007/s13355-021-00748-4	Asia	2018	blue, white, yellow	yellow or blue water-soluble acrylic resin spray paints (Asahipen Corporation, Tokyo, Japan); confirmed that traps with the same categorized colours had a similar peak range of light reflectance spectra from 300 to 800 nm	provided	NA	NA	interior & exterior	<1m	NA	16	propylene glycol	propylene glycol (Wako Pure Chemical Industries, Ltd., Osaka, Japan)	NA	NA	NA	raised	NA	>48h	NA	NA	NA	NA	NA	NA	NA	NA	NA	NA
Jackson, Michelle M.; Turner, Monica G.; Pearson, Scott M.	2014	Logging Legacies Affect Insect Pollinator Communities in Southern Appalachian Forests	10.1656/058.013.0213	North America	2010	blue, white, yellow	NA	NA	NA	NA	NA	≥ 5m	355	NA	aqueous	water, unscented dishwashing detergent	NA	unscented	>75%	ground level	NA	>48h	floral data sampled	NA	NA	NA	NA	NA	NA	NA	NA	NA
Johansson, Victor; Gustafsson, Lena; Andersson, Petter; Hylander, Kristoffer	2020	Fewer butterflies and a different composition of bees, wasps and hoverflies on recently burned compared to unburned clear-cuts, regardless of burn severity	10.1016/j.foreco.2020.118033	Europe	2017	yellow	NA	NA	NA	NA	no paint applied	NA	2800	21	aqueous	water, a drop of detergent	NA	NA	<50%	NA	NA	>48h	floral data sampled	NA	NA	NA	NA	NA	NA	NA	NA	NA
Johnson, Isabel M.; Edwards, Trevor J.; Johnson, Steven D.	2021	Geographical Variation in Flower Color in the Grassland Daisy Gerbera aurantiaca: Testing for Associations With Pollinators and Abiotic Factors	10.3389/fevo.2021.676520	Africa	-	yellow, red	spectral reflectance curves measured using spectroradiometer in visible wavelenghts (300–700 nm	provided	NA	NA	NA	<1m	NA	11	aqueous	water	NA	NA	NA	NA	NA	≤24h	NA	NA	NA	NA	NA	NA	NA	NA	NA	NA
Joseph, Shimat V.; Harris-Shultz, Karen; Jespersen, David	2020	Evidence of Pollinators Foraging on Centipedegrass Inflorescences	10.3390/insects11110795	North America	2020	blue, white, yellow	Amscan, Elmsford, NY, USA; yellow (manufacturer’s description: yellow sunshine), blue (manufacturer’s description: bright royal blue), white	NA	NA	NA	no paint applied	≥ 1m; < 3m	354.8	NA	aqueous	0.5 mL of Dawn dish soap (The Procter & Gamble Company, Cincinnati, OH, USA), 3.78 L of water	provided	NA	≥50%; <75%	ground level	NA	≤24h	floral data sampled	NA	NA	NA	NA	NA	NA	NA	NA	NA
Joseph, Shimat V.; Harris-Shultz, Karen; Jespersen, David; Vermeer, Brian; Julian, Caleb	2020	Incidence and Abundance of Bees and Wasps (Hymenoptera) in Centipedegrass Lawns in Georgia	10.18474/0749-8004-55.4.547	North America	2019	blue, yellow, red	yellow (‘‘Yellow Sunshine’’), blue (‘‘Bright Royal’’), and red (‘‘Apple Red’’) as described by the manufacturer.	NA	NA	NA	no paint applied	≥ 1m; < 3m	354.8	NA	aqueous	2 ml Dawn Dish Detergent (Procter & Gamble, Cincinnati, OH), 3.8 L of water	provided	NA	≥50%; <75%	ground level	NA	>48h	NA	NA	NA	NA	NA	NA	NA	NA	NA	NA
Joshi, Neelendra K.; Leslie, Timothy; Rajotte, Edwin G.; Kammerer, Melanie A.; Otieno, Mark; Biddinger, David J.	2015	Comparative Trapping Efficiency to Characterize Bee Abundance, Diversity, and Community Composition in Apple Orchards	10.1093/aesa/sav057	North America	2011	blue, white, yellow	yellow, dark blue, and white colored plastic bowls (Solo, Solo Cup Company); Samples of brand new pan and vane traps were analyzed for their light reflectance characteristics at the Materials Characterization Lab of the Pennsylvania State University Materials Research Institute. In addition, both types of vane trap samples were also analyzed after a field season to record changes in the light ref…	provided	NA	NA	no paint applied	<1m	NA	NA	aqueous	5 drops of liquid detergent (Blue Colored Dawn Dish Soap; Procter and Gamble, Cincinnati, OH) per gal. tap water	provided	NA	NA	raised	NA	≤24h	NA	NA	NA	NA	NA	NA	NA	NA	NA	NA
Kehinde, Temitope; Wehrden, Henrik von; Samways, Michael; Klein, Alexandra-Maria; Brittain, Claire	2018	Organic farming promotes bee abundance in vineyards in Italy but not in South Africa	10.1007/s10841-017-0038-4	Africa	2009	yellow	NA	NA	NA	NA	NA	NA	1000	NA	aqueous	water, few drops of detergent	NA	NA	≥50%; <75%	NA	NA	>48h	floral data sampled	analysed	NA	≤14d	NA	square ≤2x2m	NA	NA	NA	NA
Kehinde, Temitope; Wehrden, Henrik von; Samways, Michael; Klein, Alexandra-Maria; Brittain, Claire	2018	Organic farming promotes bee abundance in vineyards in Italy but not in South Africa	10.1007/s10841-017-0038-4	Europe	2007	blue, white, yellow	NA	NA	UV	NA	NA	NA	500	NA	aqueous	water, a drop of detergent	NA	NA	≥50%; <75%	NA	NA	>24h; ≤48h	floral data sampled	analysed	NA	NA	applied	square ≤2x2m	semi-quantitative	pooled	0; 5 [abundance class]	NA
Knapp, Michal; González, Ezequiel; Štrobl, Martin; Seidl, Miroslav; Jakubíková, Lada; Čížek, Oldřich; Balvín, Ondřej; Benda, Daniel; Teder, Tiit; Kadlec, Tomáš	2022	Artificial field defects: A low-cost measure to support arthropod diversity in arable fields	10.1016/j.agee.2021.107748	Europe	2018	white, yellow	NA	NA	NA	NA	NA	NA	NA	25	aqueous	saline solution, few drops of detergent	NA	NA	NA	raised	adjusted	>24h; ≤48h	NA	NA	NA	NA	NA	NA	NA	NA	NA	NA
Kohler, Monica; Sturm, Ashton; Sheffield, Cory S.; Carlyle, Cameron N.; Manson, Jessamyn S.	2020	Native bee communities vary across three prairie ecoregions due to land use, climate, sampling method and bee life history traits	10.1111/icad.12427	North America	2014	blue, white, yellow	All pan traps were originally white, some were painted on the inner surface with either blue or yellow fluorescent silica paints (purchased from New Horizons Entomology Services)	NA	UV	fluorescence	interior (white outside)	≥ 3m; <5m	96.1	NA	aqueous	soapy water	NA	NA	>75%	raised	adjusted	≤24h	NA	NA	NA	NA	NA	NA	NA	NA	NA	NA
Kovacic, M.; Puskadija, Z.; Ozimec, S.; Majic, I.; Sarajlic, A.	2016	Importance of pollinating insects for maintaining sustainable agriculture in eastern Croatia	NA	Europe	2015	blue, white, yellow	NA	NA	UV	fluorescence	NA	≥ 5m	NA	20.5	aqueous	water, few droplets of dishwashing liquid	NA	NA	NA	NA	NA	≤24h	NA	NA	NA	NA	NA	NA	NA	NA	NA	NA
Kovács-Hostyánszki, Anikó; Haenke, Sebastian; Batáry, Péter; Jauker, Birgit; Báldi, András; Tscharntke, Teja; Holzschuh, Andrea	2013	Contrasting effects of mass-flowering crops on bee pollination of hedge plants at different spatial and temporal scales	10.1890/12-2012.1	Europe	2009	blue, white, yellow	NA	NA	NA	NA	NA	≥ 5m	NA	15	aqueous	ethylene glycol–water mixture (1:4, volume : volume), small amount of detergent	NA	NA	NA	raised	NA	>48h	floral data sampled	analysed	>50m	≤14d	NA	transect (200m)	quantitative	pooled	NA	NA
Kovács-Hostyánszki, Anikó; Soltész, Zoltán; Szigeti, Viktor; Somay, László; Báldi, András	2021	Non-rotational set-aside fields improve reproductive success of cavity-nesting bees and wasps at the landscape scale, but have no effect on other wild bees and hoverflies in mid-summer	10.1016/j.agee.2020.107255	Europe	2014	blue, white, yellow	yellow, white and blue UV-reflectant colors (Sparvar Leuchtfarbe©)	NA	UV	reflection	NA	NA	500	14	aqueous	water, a drop of liquid soap ("soup")	NA	NA	NA	raised	NA	>24h; ≤48h	floral data sampled	analysed	NA	longer	applied	square ≤2x2m	quantitative	pooled	NA	NA
Krahner, André; Schmidt, Juliane; Maixner, Michael; Porten, Matthias; Schmitt, Thomas	2021	Evaluation of four different methods for assessing bee diversity as ecological indicators of agro-ecosystems	10.1016/j.ecolind.2021.107573	Europe	2013	blue, white, yellow	Sparvar Leuchtfarbe, Spray-Color GmbH, Merzenich; item numbers 3107, 3108, 3104 and 1315, respectively	NA	UV	reflection	interior (yellow outside)	≥ 5m	NA	30	aqueous	water, small amount of detergent	NA	NA	NA	raised	adjusted	>48h	NA	NA	NA	NA	NA	NA	NA	NA	NA	NA
Krewenka, Kristin M.; Holzschuh, Andrea; Tscharntke, Teja; Dormann, Carsten F.	2011	Landscape elements as potential barriers and corridors for bees, wasps and parasitoids	10.1016/j.biocon.2011.03.014	Europe	2007	blue, yellow	sprayed with UV-reflecting colour (SparvarÒ)	NA	UV	reflection	NA	<1m	NA	NA	aqueous	ethylene glycol, water, one drop of detergent	NA	NA	NA	raised	NA	>48h	floral data sampled	NA	NA	NA	NA	NA	NA	NA	NA	NA
Ksiazek, Kelly; Fant, Jeremie; Skogen, Krissa	2012	An assessment of pollen limitation on Chicago green roofs	10.1016/j.landurbplan.2012.07.008	North America	NA	blue, white, yellow	NA	NA	UV	reflection	NA	1-5m	88.7	NA	aqueous	water, dish-detergent	NA	NA	NA	raised	NA	≤24h	NA	NA	NA	NA	NA	NA	NA	NA	NA	NA
Kuhlman, Marirose; Burrows, Skyler	2017	Checklist of bees (Apoidea) from a private conservation property in west-central Montana	10.3897/BDJ.5.e11506	North America	2013	blue, white, yellow	NA	NA	UV	fluorescence	NA	≥ 5m	96.1	NA	aqueous	soapy water	NA	NA	NA	NA	NA	≤24h	NA	NA	NA	NA	NA	NA	NA	NA	NA	NA
Kwaiser, Kyle S.; Hendrix, Stephen D.	2008	Diversity and abundance of bees (Hymenoptera : Apiformes) in native and ruderal grasslands of agriculturally dominated landscapes	10.1016/j.agee.2007.09.012	North America	2004	blue, white, yellow	NA	NA	UV	fluorescence	NA	≥ 5m	177.2	NA	aqueous	soapy water	NA	NA	NA	NA	NA	≤24h	floral data sampled	NA	NA	NA	NA	NA	NA	NA	NA	NA
Ladd, P. G.; Yates, C. J.; Dillon, R.; Palmer, R.	2019	Pollination ecology of Tetratheca species from isolated, arid habitats (Banded Iron Formations) in Western Australia	10.1071/BT18249	Australia & New Zealand	2010	blue, white, yellow, magenta	NA	NA	NA	NA	NA	NA	NA	NA	aqueous	water, small amount of domestic detergent	NA	NA	NA	NA	NA	≤24h	NA	NA	NA	NA	NA	NA	NA	NA	NA	NA
Lagucki, Edward; Burdine, Justin D.; McCluney, Kevin E.	2017	Urbanization alters communities of flying arthropods in parks and gardens of a medium-sized city	10.7717/peerj.3620	North America	2016	blue, white, yellow	white (#137990), blue (#51910), or yellow (#51806) using Krylon ColorMaster spray	NA	NA	NA	NA	NA	175	NA	aqueous	water, soap	NA	NA	NA	raised	NA	≤24h	floral data sampled	NA	NA	NA	NA	NA	NA	NA	NA	NA
Larkin, Michelle; Stanley, Dara A.	2021	Impacts of management at a local and landscape scale on pollinators in semi-natural grasslands	10.1111/1365-2664.13990	Europe	2017	blue, white, yellow	UV-­bright fluorescent paint (UV gear, UK)	NA	UV	fluorescence	interior (white outside)	<1m	354.9	NA	aqueous	water, a drop of ECOVER detergent	provided	NA	NA	raised	adjusted	>24h; ≤48h	floral data sampled	analysed	NA	longer	applied	square ≤2x2m	quantitative	pooled	<500; >2000 [flowers/transect]	10; 39 [species/transect]
Larsen, N. J.; Minor, M. A.; Cruickshank, R. H.; Robertson, A. W.	2014	Optimising methods for collecting Hymenoptera, including parasitoids and Halictidae bees, in New Zealand apple orchards	10.1016/j.aspen.2014.03.004	Australia & New Zealand	2009	blue, white, yellow	common bright, cobalt blue; bright yellow from the "Dupli-color vinyl and fabric paint"	NA	NA	NA	no paint applied	≥ 5m	2000	NA	aqueous	10g sodium benzoat/L water, 0.5 ml apple-scented dishwashing liquid; propylene glycol (Fleetguard(TM) PGPlus Engine Coolant)	NA	scented	<50% and ≥50%; <75%	ground level	NA	>48h	NA	NA	NA	NA	NA	NA	NA	NA	NA	NA
Lasway, Julius V.; Kinabo, Neema R.; Mremi, Rudolf F.; Martin, Emanuel H.; Nyakunga, Oliver C.; Sanya, John J.; Rwegasira, Gration M.; Lesio, Nicephor; Gideon, Hulda; Pauly, Alain; Eardley, Connal; Peters, Marcell K.; Peterson, Andrew T.; Steffan-Dewenter, Ingolf; Njovu, Henry K.	2021	A synopsis of the Bee occurrence data of northern Tanzania	10.3897/BDJ.9.e68190	Africa	2018	blue, white, yellow	NA	NA	UV	reflection	NA	<1m	NA	NA	aqueous	water, a drop of scentless colourless liquid soap	NA	unscented	NA	raised	NA	>24h; ≤48h	NA	NA	NA	NA	NA	NA	NA	NA	NA	NA
Lazarina, Maria; Sgardelis, Stefanos P.; Tscheulin, Thomas; Kallimanis, Athanasios S.; Devalez, Jelle; Petanidou, Theodora	2016	Bee response to fire regimes in Mediterranean pine forests: The role of nesting preference, trophic specialization, and body size	10.1016/j.baae.2016.02.001	Europe	2012	blue, white, yellow	NA	NA	UV	NA	NA	NA	NA	NA	aqueous	water, a drop of dish washing detergent	NA	NA	NA	NA	NA	>24h; ≤48h	NA	NA	NA	NA	NA	NA	NA	NA	NA	NA
Le Féon, Violette; Burel, Françoise; Chifflet, Rémy; Henry, Mickaël; Ricroch, Agnès; Vaissière, Bernard E.; Baudry, Jacques	2013	Solitary bee abundance and species richness in dynamic agricultural landscapes	10.1016/j.agee.2011.06.020	Europe	2007	blue, white, yellow	NA	NA	UV	reflection	interior (outside colour unknown)	NA	500	NA	aqueous	water, a drop of detergent	NA	NA	>75%	raised	adjusted	≤24h	NA	NA	NA	NA	NA	NA	NA	NA	NA	NA
Le Féon, Violette; Poggio, Santiago L.; Torretta, Juan Pablo; Bertrand, Colette; Molina, Gonzalo A. R.; Burel, Françoise; Baudry, Jacques; Ghersa, Claudio M.	2016	Diversity and life-history traits of wild bees (Insecta: Hymenoptera) in intensive agricultural landscapes in the Rolling Pampa, Argentina	10.1080/00222933.2015.1113315	South & Central America	2010	blue, white, yellow	Rust-Oleum Corporation, USA; brilliant blue, reference 262156; brilliant white, reference 262098; brilliant yellow, reference 262158	NA	UV	reflection	interior (probably white outside, but could be transparent, as appears on the photo)	≥ 1m; < 3m	500	NA	aqueous	water, a drop of detergent	NA	NA	>75%	raised	NA	>24h; ≤48h	floral data sampled	NA	NA	NA	NA	NA	NA	NA	NA	NA
LeCroy, Kathryn A.; Savoy-Burke, Grace; Carr, David E.; Delaney, Deborah A.; Roulston, T'ai H.	2020	Decline of six native mason bee species following the arrival of an exotic congener	10.1038/s41598-020-75566-9	North America	2003	blue, white, yellow	NA	NA	UV	fluorescence	NA	NA	NA	NA	aqueous	soapy water; 50:50 water to propylene glycol solution	NA	NA	NA	NA	NA	>48h	NA	NA	NA	NA	NA	NA	NA	NA	NA	NA
Leguizamón, Yamila; Debandi, Guillermo; Vázquez, Diego P.	2021	Managed honeybee hives and the diversity of wild bees in a dryland nature reserve	10.1007/s13592-021-00882-6	South & Central America	2018	blue, white, yellow	NA	NA	NA	NA	NA	NA	NA	NA	aqueous	water, few drops of dish detergent	NA	NA	NA	ground level	NA	≤24h and >24h	NA	NA	NA	NA	NA	NA	NA	NA	NA	NA
Leong, Joan M.; Thorp, Robbin W.	1999	Colour-coded sampling: the pan trap colour preferences of oligolectic and nonoligolectic bees associated with a vernal pool plant	10.1046/j.1365-2311.1999.00196.x	North America	1995	blue, white, yellow	small plastic bowls of different colours (SoloTM party bowls, Urbana, Illinois, U.S.A.); spectral reflectance curves measured using spectroradiometer in UV and visible wavelenghts	provided	NA	NA	no paint applied	≥ 1m; < 3m	NA	13	aqueous	water, few drops of unscented dishwashing detergent	NA	unscented	NA	ground level	adjusted	≤24h	NA	NA	NA	NA	NA	NA	NA	NA	NA	NA
Li, Hongying; Orr, Michael C.; Luo, Ancai; Dou, Feiyue; Kou, Ruomei; Hu, Feng; Zhu, Chaodong; Huang, Dunyuan	2021	Relationships between wild bee abundance and fruit set of Camellia oleifera Abel	10.1111/jen.12849	Asia	2018	blue, white, yellow, orange, green, pink, red, black	NA	NA	NA	NA	NA	≥ 5m	NA	18	aqueous	water, several drops of unscented dishwashing detergent	NA	unscented	>75%	NA	NA	>24h; ≤48h	NA	NA	NA	NA	NA	NA	NA	NA	NA	NA
Li, Hongying; Orr, Michael C.; Luo, Ancai; Dou, Feiyue; Kou, Ruomei; Hu, Feng; Zhu, Chaodong; Huang, Dunyuan	2021	Relationships between wild bee abundance and fruit set of Camellia oleifera Abel	10.1111/jen.12849	Asia	2018	yellow	NA	NA	NA	NA	NA	NA	NA	18	aqueous	water, several drops of unscented dishwashing detergent	NA	unscented	>75%	raised	NA	>24h; ≤48h	NA	NA	NA	NA	NA	NA	NA	NA	NA	NA
Lorandi, Sabrina; Mustin, Karen; Halinski, Rosana; Iserhard, Cristiano Agra	2021	Are there differences in the diversity of bees between organic and conventional agroecosystems in the Pampa biome?	10.1080/00218839.2021.1888524	South & Central America	2018	blue, white, yellow	NA	NA	UV	NA	NA	≥ 3m; <5m	NA	NA	aqueous	water, detergent	NA	NA	NA	raised	adjusted	≤24h	NA	NA	NA	NA	NA	NA	NA	NA	NA	NA
Love, Byron G.; Cane, James H.	2016	Limited direct effects of a massive wildfire on its sagebrush steppe bee community	10.1111/een.12304	North America	2010	blue, yellow	NA	NA	UV	fluorescence	NA	≥ 5m	180	NA	aqueous	soapy water (1 : 1000 solution of Dawn brand blue dish soap in water)	provided	NA	NA	NA	NA	≤24h	NA	NA	NA	NA	NA	NA	NA	NA	NA	NA
Lowenstein, D. M.; Huseth, A. S.; Groves, R. L.	2012	Response of Wild Bees (Hymenoptera: Apoidea: Anthophila) to Surrounding Land Cover in Wisconsin Pickling Cucumber	10.1603/EN11241	North America	2009	blue, white, yellow	NA	NA	UV	fluorescence	NA	≥ 3m; <5m	NA	NA	aqueous	water, small amount of liquid soap (Dawn: blue dishwashing soap, Cincinnati, OH)	provided	NA	NA	raised	adjusted	≤24h	NA	NA	NA	NA	NA	NA	NA	NA	NA	NA
Lozada-Gobilard, Sissi; Landivar Albis, Carlos Miguel; Rupik, Karolina Beata; Pätzig, Marlene; Hausmann, Sebastian; Tiedemann, Ralph; Joshi, Jasmin	2021	Habitat quality and connectivity in kettle holes enhance bee diversity in agricultural landscapes	10.1016/j.agee.2021.107525	Europe	2017	blue, white, yellow	NA	NA	UV	reflection	interior & exterior	<1m	400	16	aqueous	water (ca. 200 ml), 3-4 drops of dishwashing detergent	NA	NA	≥50%; <75%	raised	NA	>24h; ≤48h	floral data sampled	analysed	NA	simultaneous	NA	area >2x2m	semi-quantitative	pooled	0; ≥50 [%]	NA
Lucas, Andrew; Bull, James C.; Vere, Natasha de; Neyland, Penelope J.; Forman, Dan W.	2017	Flower resource and land management drives hoverfly communities and bee abundance in seminatural and agricultural grasslands	10.1002/ece3.3303	Europe	2011	blue, white, yellow	NA	NA	NA	NA	NA	NA	NA	34	aqueous	water, approximately 0.25 ml of detergent, approximately 50 ml of ethylene glycol	NA	NA	NA	raised	adjusted	>48h	floral data sampled	analysed	NA	NA	applied	square ≤2x2m	quantitative	pooled	4.5; 334.5 [flowers/m²]	NA
Maia, Ulysses M.; Pinto, Carlos E.; Miranda, Leonardo S.; Coelho, Beatriz W. T.; Santos Junior, José E.; Raiol, Rafael L.; Imperatriz-Fonseca, Vera L.; Giannini, Tereza C.	2020	Forest Matrix Fosters High Similarity in Bee Composition Occurring on Isolated Outcrops Within Amazon Biome	10.1093/ee/nvaa115	South & Central America	2017	blue, white, yellow	NA	NA	NA	NA	interior (white outside)	≥ 3m; <5m	NA	NA	aqueous	water, detergent	NA	NA	NA	NA	NA	≤24h	NA	NA	NA	NA	NA	NA	NA	NA	NA	NA
Marshall, Leon; Carvalheiro, Luísa G.; Aguirre-Gutiérrez, Jesús; Bos, Merijn; Groot, G. Arjen de; Kleijn, David; Potts, Simon G.; Reemer, Menno; Roberts, Stuart; Scheper, Jeroen; Biesmeijer, Jacobus C.	2015	Testing projected wild bee distributions in agricultural habitats: predictive power depends on species traits and habitat type	10.1002/ece3.1579	Europe	2013	blue, white, yellow	NA	NA	NA	NA	NA	NA	NA	NA	NA	NA	NA	NA	NA	NA	NA	≤24h	NA	NA	NA	NA	NA	NA	NA	NA	NA	NA
Marshall, Leon; Carvalheiro, Luísa G.; Aguirre-Gutiérrez, Jesús; Bos, Merijn; Groot, G. Arjen de; Kleijn, David; Potts, Simon G.; Reemer, Menno; Roberts, Stuart; Scheper, Jeroen; Biesmeijer, Jacobus C.	2015	Testing projected wild bee distributions in agricultural habitats: predictive power depends on species traits and habitat type	10.1002/ece3.1579	Europe	2011	yellow	NA	NA	NA	NA	NA	NA	NA	NA	NA	NA	NA	NA	NA	NA	NA	≤24h	NA	NA	NA	NA	NA	NA	NA	NA	NA	NA
McCravy, Kenneth W.; Ruholl, Jared D.	2017	Bee (Hymenoptera: Apoidea) Diversity and Sampling Methodology in a Midwestern USA Deciduous Forest	10.3390/insects8030081	North America	2011	blue, white, yellow	355 mL colored plastic bowls obtained from Greenbrier International, Inc., Chesapeake, VA, USA	NA	NA	NA	no paint applied	≥ 5m	355	15.5	aqueous	water, few drops of dishwashing detergent	NA	NA	NA	raised	NA	≤24h	NA	NA	NA	NA	NA	NA	NA	NA	NA	NA
McCune, Frédéric; Normandin, Étienne; Mazerolle, Marc J.; Fournier, Valérie	2020	Response of wild bee communities to beekeeping, urbanization, and flower availability	10.1007/s11252-019-00909-y	North America	2012	blue, white, yellow	NA	NA	NA	NA	NA	≥ 1m; < 3m	400	NA	aqueous	soapy water	NA	NA	NA	raised	adjusted	>24h; ≤48h	floral data sampled	NA	NA	NA	NA	NA	NA	NA	NA	NA
McKechnie, Irene M.; Thomsen, Christina J. M.; Sargent, Risa D.	2017	Forested field edges support a greater diversity of wild pollinators in lowbush blueberry (Vaccinium angustifolium)	10.1016/j.agee.2016.12.005	North America	2010	blue, white, yellow	yellow (28-3125-51 Lemon Yellow, Touch ofColor, Creative Converting) and blue (28-3043-51 White???)	NA	NA	NA	NA	NA	354.9	17.6	aqueous	water, propylene glycol	NA	NA	NA	raised	adjusted	≤24h	floral data sampled	NA	NA	NA	NA	NA	NA	NA	NA	NA
Meagher, Robert L., Jr.; Watrous, Kristal M.; Fleischer, Shelby J.; Nagoshi, Rodney N.; Brown, James T.; Westbrook, John K.	2020	Comparison of bee composition in sunn hemp and other cover crops	10.1653/024.103.00401	North America	2012	blue, white, yellow	combination of fluorescent yellow or fluorescent blue with a silica flat binder at the ratio of 473.2 mL to 3.785 L (Guerra Paint and Pigment Corp., New York, New York, USA) (Droege 2015)	NA	UV	fluorescence	NA	NA	354.9	NA	aqueous	soapy water	NA	NA	NA	raised	NA	>48h	NA	NA	NA	NA	NA	NA	NA	NA	NA	NA
Meindl, George A.; Ashman, Tia-Lynn	2015	Effects of floral metal accumulation on floral visitor communities: introducing the elemental filter hypothesis	10.3732/ajb.1400468	North America	2012	blue, white, yellow	NA	NA	NA	NA	NA	≥ 1m; < 3m	NA	NA	NA	NA	NA	NA	NA	NA	NA	>48h	NA	NA	NA	NA	NA	NA	NA	NA	NA	NA
Meyer, Sandro; Unternährer, Debora; Arlettaz, Raphaël; Humbert, Jean-Yves; Menz, Myles H.M.	2017	Promoting diverse communities of wild bees and hoverflies requires a landscape approach to managing meadows	10.1016/j.agee.2017.01.037	Europe	2015	blue, white, yellow	NA	NA	NA	NA	NA	<1m	NA	13	aqueous	soapy water	NA	NA	NA	raised	adjusted	≤24h	NA	NA	NA	NA	NA	NA	NA	NA	NA	NA
Milam, Joan C.; Litvaitis, John A.; Warren, Alena; Keirstead, Donald; King, David I.	2018	Bee Assemblages in Managed Early-successional Habitats in Southeastern New Hampshire	10.1656/045.025.0309	North America	2015	blue, white, yellow	NA	NA	UV	fluorescence	NA	≥ 3m; <5m	100	NA	aqueous	soapy water	NA	NA	≥50%; <75%	NA	NA	≤24h	floral data sampled	analysed	NA	NA	NA	transect (100m)	semi-quantitative	pooled	1; 10 [rank]	16; 33 [species/transect]
Milberg, Per; Eriksson, Victor; Bergman, Karl-Olof	2021	Assemblages of flower-visiting insects in clear-cuts are rich and dynamic	10.14411/eje.2021.019	Europe	2013	blue, white, yellow	blue, white or yellow UV-reflecting paint (Soppec, Sylva mark fl uo marker, Nersac, France)	NA	UV	reflection	NA	<1m	500	8.7	aqueous	propylene glycol (40%)	NA	NA	NA	raised	adjusted	>48h	floral data sampled	NA	NA	NA	NA	NA	NA	NA	NA	NA
Miljanic, Andriana S.; Loy, Xingwen; Gruenewald, David L.; Dobbs, Emily K.; Gottlieb, Isabel G. W.; Fletcher, Robert J., Jr.; Brosi, Berry J.	2019	Bee communities in forestry production landscapes: interactive effects of local-level management and landscape context	10.1007/s10980-018-0651-y	North America	2013	blue, white, yellow	NA	NA	UV	reflection	NA	≥ 5m	104	NA	aqueous	soapy water	NA	NA	≥50%; <75%	raised	NA	≤24h	NA	NA	NA	NA	NA	NA	NA	NA	NA	NA
Miller, Adam E.; Brosi, Berry J.; Magnacca, Karl; Daily, Gretchen C.; Pejchar, Liba	2015	Pollen Carried By Native and Nonnative Bees in the Large-scale Reforestation of Pastureland in Hawai'i: Implications for Pollination	10.2984/69.1.5	North America	2007	blue, white, yellow	NA	NA	NA	NA	NA	≥ 1m; < 3m	NA	20	aqueous	water, biodegradable soap (1 ml per liter of water)	NA	NA	≥50%; <75%	ground level	NA	≤24h	NA	NA	NA	NA	NA	NA	NA	NA	NA	NA
Minachilis, Konstantinos; Kantsa, Aphrodite; Devalez, Jelle; Trigas, Panayiotis; Tscheulin, Thomas; Petanidou, Theodora	2020	Bumblebee diversity and pollination networks along the elevation gradient of Mount Olympus, Greece	10.1111/ddi.13138	Europe	2013	blue, white, yellow	NA	NA	UV	NA	NA	NA	NA	NA	aqueous	propylene glycol, water (1:1 in volume)	NA	NA	NA	raised	adjusted	>48h	floral data sampled	NA	NA	NA	NA	NA	NA	NA	NA	NA
Moisan-DeSerres, Joseph; Chagnon, Madeleine; Fournier, Valérie	2015	Influence of windbreaks and forest borders on abundance and species richness of native pollinators in lowbush blueberry fields in Quebec, Canada	10.4039/tce.2014.55	North America	2010	blue, white, yellow	NA	NA	NA	NA	NA	≥ 1m; < 3m	NA	15	aqueous	water, a drop of dishwashing liquid	NA	NA	NA	raised	adjusted	>48h	NA	NA	NA	NA	NA	NA	NA	NA	NA	NA
Morandin, Lora A.; Kremen, Claire	2013	Hedgerow restoration promotes pollinator populations and exports native bees to adjacent fields	10.1890/12-1051.1	North America	2009	blue, white, yellow	NA	NA	UV	fluorescence	NA	NA	177.4	NA	aqueous	water, small amount of detergent	NA	NA	NA	ground level	NA	≤24h	floral data sampled	analysed	≤50m	NA	NA	square ≤2x2m	semi-quantitative	none	NA	NA
Morandin, Lora A.; Winston, Mark L.	2005	Wild bee abundance and seed production in conventional, organic, and genetically modified canola	10.1890/03-5271	North America	2002	blue, white, yellow	NA	NA	NA	NA	NA	NA	NA	NA	aqueous	1.5 L water, ca. 5 mL glycerol, 10 mL of honey	NA	NA	NA	ground level	NA	>48h	NA	NA	NA	NA	NA	NA	NA	NA	NA	NA
Moreira, Eduardo Freitas; Da Santos, Rafaela Lorena Silva; Penna, Uiré Lopes; Angel-Coca, Catalina; Oliveira, Favízia Freitas de; Viana, Blandina Felipe	2016	Are pan traps colors complementary to sample community of potential pollinator insects?	10.1007/s10841-016-9890-x	South & Central America	2011	blue, white, yellow	spectral reflectance curves measured using spectroradiometer in UV and visible wavelenghts	provided	UV	NA	NA	≥ 5m	NA	NA	NA	NA	NA	NA	NA	raised	NA	≤24h	NA	NA	NA	NA	NA	NA	NA	NA	NA	NA
Moroń, Dawid; Szentgyörgyi, Hajnalka; Wantuch, Marta; Celary, Waldemar; Westphal, Catrin; Settele, Josef; Woyciechowski, Michal	2008	Diversity of wild bees in wet meadows: Implications for conservation	10.1672/08-83.1	Europe	2004	blue, white, yellow	Sparvar Leuchtfarbe, Spray-Color GmbH, Merzenich, Germany	NA	UV	NA	NA	≥ 5m	500	15	aqueous	water, few drops of unscented dishwashing detergent	NA	unscented	>75%	raised	adjusted	>24h; ≤48h	NA	NA	NA	NA	NA	NA	NA	NA	NA	NA
Morrison, Jane; Izquierdo, Jordi; Plaza, Eva Hernández; González-Andújar, José L.	2017	The role of field margins in supporting wild bees in Mediterranean cereal agroecosystems: Which biotic and abiotic factors are important?	10.1016/j.agee.2017.06.047	Europe	2014	blue, white, yellow	Spray-Color GmbH, Merzenich, Germany	NA	UV	NA	NA	<1m	500	NA	aqueous	water, few drops of liquid detergent	NA	NA	≥50%; <75%	raised	adjusted	≤24h	floral data sampled	analysed	≤5m	simultaneous	applied	square ≤2x2m	NA	pooled	NA	4; 27 [species/m²]
Moylett, Heather; Youngsteadt, Elsa; Sorenson, Clyde	2020	The Impact of Prescribed Burning on Native Bee Communities (Hymenoptera: Apoidea: Anthophila) in Longleaf Pine Savannas in the North Carolina Sandhills	10.1093/ee/nvz156	North America	2012	blue, white, yellow	NA	NA	UV	fluorescence	NA	≥ 5m	178	NA	aqueous	water, soap (Dawn Ultra Dishwashing Liquid, original scent, Procter & Gamble, Cincinnati, OH)	provided	scented	NA	NA	NA	≤24h	floral data sampled	NA	NA	NA	NA	NA	NA	NA	NA	NA
Mpondo, Faith T.; Ndakidemi, Patrick A.; Pauly, Alain; Treydte, Anna C.	2021	Traditional rangeland management can conserve insect pollinators in a semi-arid rangeland, northern Tanzania	10.1016/j.actao.2021.103790	Africa	2019	blue, white, yellow	NA	NA	UV	fluorescence	NA	NA	NA	NA	aqueous	salt (NaCl) saturated water, detergent	NA	NA	NA	raised	adjusted	≤24h	floral data sampled	NA	<=20m	NA	NA	NA	NA	NA	NA	NA
Munyuli, Théodore M. B.	2013	Is pan-trapping the most reliable sampling method for measuring and monitoring bee biodiversity in agroforestry systems in sub-Saharan Africa?	10.1017/S1742758412000379	Africa	2006	blue, white, yellow	NA	NA	UV	NA	NA	≥ 5m	236.5	NA	aqueous	water, small amount of detergent (unscented, biodegradable liquid detergent, 2.5 ml detergent/litre water)	NA	unscented	NA	raised	adjusted	>24h; ≤48h	NA	NA	NA	NA	NA	NA	NA	NA	NA	NA
Neame, Lisa A.; Griswold, Terry; Elle, Elizabeth	2013	Pollinator nesting guilds respond differently to urban habitat fragmentation in an oak-savannah ecosystem	10.1111/j.1752-4598.2012.00187.x	North America	NA	blue, white, yellow	NA	NA	NA	NA	NA	NA	NA	10	aqueous	soapy water	NA	NA	NA	NA	NA	≤24h	floral data sampled	NA	NA	NA	NA	NA	NA	NA	NA	NA
Nelson, Connor J.; Frost, Carol M.; Nielsen, Scott E.	2021	Narrow anthropogenic linear corridors increase the abundance, diversity, and movement of bees in boreal forests	10.1016/j.foreco.2021.119044	North America	2019	blue, white, yellow	NA	NA	NA	NA	NA	NA	NA	NA	aqueous	water, a drop of unscented dish soap	NA	unscented	≥50%; <75%	NA	NA	>48h	floral data sampled	analysed	≤50m	NA	NA	square ≤2x2m	quantitative	pooled	0; >4000 [flowers/m²]	3; >15 [species/m²]
Neves Jr., Carlos Luis; Correa Barros, Harryson; Rodrigues Diniz, Maira; Freire Correia, Bruna Emanuele; Chaves Ferreira, Luciano André; Guimarães Silva, Albeane; Bezerra de Almeida Jr., Eduardo; Correa Rêgo, Márcia Maria	2021	Bees from an island in the Delta of the Americas (Maranhao state, Brazil) and their floristic interactions	10.13102/sociobiology.v68i3.5783	South & Central America	2017	blue, white, yellow, red, green	NA	NA	NA	NA	NA	NA	NA	15	aqueous	water, drops of dishwashing detergen	NA	NA	NA	ground level	NA	≤24h	floral data sampled	NA	NA	NA	NA	NA	NA	NA	NA	NA
Nielsen, Anders; Steffan-Dewenter, Ingolf; Westphal, Catrin; Messinger, Olivia; Potts, Simon G.; Roberts, Stuart P. M.; Settele, Josef; Szentgyörgyi, Hajnalka; Vaissière, Bernard E.; Vaitis, Michalis; Woyciechowski, Michal; Bazos, Ioannis; Biesmeijer, Jacobus C.; Bommarco, Riccardo; Kunin, William E.; Tscheulin, Thomas; Lamborn, Ellen; Petanidou, Theodora	2011	Assessing bee species richness in two Mediterranean communities: importance of habitat type and sampling techniques	10.1007/s11284-011-0852-1	Europe	2004	blue, white, yellow	NA	NA	UV	NA	NA	NA	NA	NA	aqueous	water, few drops of liquid dishwashing detergent	NA	NA	NA	raised	adjusted	>24h; ≤48h	NA	NA	NA	NA	NA	NA	NA	NA	NA	NA
Noel, Grégoire; Bonnet, Julie; Everaerts, Sylvain; Danel, Anouk; Calderan, Alix; Liedekerke, Alexis de; Montpellier d'Annevoie, Clotilde de; Francis, Frédéric; Serteyn, Laurent	2021	Distribution of wild bee (Hymenoptera: Anthophila) and hoverfly (Diptera: Syrphidae) communities within farms undergoing ecological transition	10.3897/BDJ.9.e60665	Europe	2018	blue, white, yellow	UV reflecting sprays in white, blue and yellow (ROCOL top tracer model, UK)	NA	UV	reflection	NA	≥ 3m; <5m	NA	26.5	aqueous	odourless and colourless soapy water	NA	unscented	NA	NA	NA	≤24h and >48h	NA	NA	NA	NA	NA	NA	NA	NA	NA	NA
Nol, Erica; Douglas, Hume; Crins, William J.	2006	Responses of syrphids, elaterids and bees to single-tree selection harvesting in Algonquin Provincial Park, Ontario	10.22621/cfn.v120i1.239	North America	1997	yellow	NA	NA	NA	NA	NA	NA	NA	NA	aqueous	water, small amount of detergent	NA	NA	NA	NA	NA	>48h	NA	NA	NA	NA	NA	NA	NA	NA	NA	NA
Nooten, Sabine S.; Odanaka, Katherine A.; Rehan, Sandra M.	2020	Effects of Farmland and Seasonal Phenology on Wild Bees in Blueberry Orchards	10.1656/045.027.0420	North America	2018	blue, white, yellow	NA	NA	NA	NA	NA	≥ 5m	103.6	7	aqueous	soapy water	NA	NA	NA	ground level	NA	≤24h	NA	NA	NA	NA	NA	NA	NA	NA	NA	NA
Normandin, Étienne; Vereecken, Nicolas J.; Buddle, Christopher M.; Fournier, Valérie	2017	Taxonomic and functional trait diversity of wild bees in different urban settings	10.7717/peerj.3051	North America	2012	blue, white, yellow	Originally white, one-third were spray-painted fluorescent blue and another third yellow (with Krylon R paint)	NA	UV	fluorescence	NA	≥ 1m; < 3m	400	NA	aqueous	soapy water (5 drops of concentrated dish detergent per 1 L water)	NA	NA	NA	raised	adjusted	>24h; ≤48h	NA	NA	NA	NA	NA	NA	NA	NA	NA	NA
Nuttman, Clive V.; Otieno, Mark; Kwapong, Peter K.; Combey, Rofela; Willmer, Pat; Potts, Simon G.	2011	The Utility of Aerial Pan-Trapping for Assessing Insect Pollinators Across Vertical Strata	10.2317/JKES110319.1	Africa	2005	blue, white, yellow	Sparvar Leuchtfarbe, Spray-Color GmbH, Merzenich, Germany	NA	UV	NA	interior & exterior	<1m	500	15	aqueous	water, few drops of a detergent	NA	NA	≥50%; <75%	raised	adjusted	>24h; ≤48h	NA	NA	NA	NA	NA	NA	NA	NA	NA	NA
O'Connor, Rory S.; Kunin, William E.; Garratt, Michael P. D.; Potts, Simon G.; Roy, Helen E.; Andrews, Christopher; Jones, Catherine M.; Peyton, Jodey M.; Savage, Joanna; Harvey, Martin C.; Morris, Roger K. A.; Roberts, Stuart P. M.; Wright, Ivan; Vanbergen, Adam J.; Carvell, Claire	2019	Monitoring insect pollinators and flower visitation: The effectiveness and feasibility of different survey methods	10.1111/2041-210X.13292	Europe	2011	blue, white, yellow	Sparvar “Leuchtfarbe”	NA	UV	fluorescence	NA	<1m	460	NA	aqueous	water, a drop of unscented detergent	NA	unscented	<50%	raised	adjusted	≤24h	floral data sampled	analysed	≤50m	NA	NA	square ≤2x2m	quantitative	pooled	<7.4; >148 & <54.6; >665 [flowers/m²]	NA
O'Connor, Rory S.; Kunin, William E.; Garratt, Michael P. D.; Potts, Simon G.; Roy, Helen E.; Andrews, Christopher; Jones, Catherine M.; Peyton, Jodey M.; Savage, Joanna; Harvey, Martin C.; Morris, Roger K. A.; Roberts, Stuart P. M.; Wright, Ivan; Vanbergen, Adam J.; Carvell, Claire	2019	Monitoring insect pollinators and flower visitation: The effectiveness and feasibility of different survey methods	10.1111/2041-210X.13292	Europe	2015	blue, white, yellow	Sparvar “Leuchtfarbe”	NA	UV	fluorescence	NA	<1m	350	NA	aqueous	water, a drop of unscented detergent	NA	unscented	<50%	raised	adjusted	≤24h	floral data sampled	analysed	>50m	simultaneous	applied	transect (200m)	semi-quantitative	none	1; 20,000 [µg sugar per m² per hour]	NA
Odanaka, Katherine; Gibb, Jason; Turley, Nash E.; Isaacs, Rufus; Brudvig, Lars A.	2020	Canopy thinning, not agricultural history, determines early responses of wild bees to longleaf pine savanna restoration	10.1111/rec.13043	North America	2013	blue, white, yellow	NA	NA	UV	fluorescence	NA	≥ 5m	96	NA	aqueous	water, small amount of unscented Dawn dish soap	provided	unscented	NA	raised	adjusted	≤24h	floral data sampled	NA	NA	NA	NA	NA	NA	NA	NA	NA
Olson, Dawn M.; Gibbs, Jason; Schmidt, Jason M.	2021	Wild bee pollinators foraging in peanut and cotton adjacent to native wildflower strips	10.1653/024.104.0304	North America	2018	blue	Blue plastic bowls (8 oz) (Walmart, Tifton, Georgia, USA)	NA	NA	NA	NA	NA	NA	NA	aqueous	2% aqueous solution of Dawn brand, original scent dishwashing liquid (Procter & Gamble, Cincinnati, OH)	provided	scented	NA	raised	adjusted	≤24h	floral data sampled	NA	NA	NA	NA	NA	NA	NA	NA	NA
Olynyk, Marika; Westwood, A. Richard; Koper, Nicola	2021	Effects of Natural Habitat Loss and Edge Effects on Wild Bees and Pollination Services in Remnant Prairies	10.1093/ee/nvaa186	North America	2014	blue, white, yellow	NA	NA	NA	NA	NA	NA	346	NA	aqueous	~1 ml of dish soap in 300 ml of water	NA	NA	>75%	NA	NA	≤24h	floral data sampled	analysed	≤5m	simultaneous	NA	radius ≤5m	quantitative	none	0; 1 [indexed number of flowering stems]	1; 15 [species/radius]
Osterman, Julia; Theodorou, Panagiotis; Radzevičiūtė, Rita; Schnitker, Pascal; Paxton, Robert J.	2021	Apple pollination is ensured by wild bees when honey bees are drawn away from orchards by a mass co-flowering crop, oilseed rape	10.1016/j.agee.2021.107383	Europe	2017	blue, white, yellow	NA	NA	NA	NA	NA	≥ 3m; <5m	NA	24	aqueous	odour-free soapy water	NA	unscented	≥50%; <75%	raised	NA	≤24h	NA	NA	NA	NA	NA	NA	NA	NA	NA	NA
Padrón, Pablo S.; Vásquez, C. B.; Durán, S. C.; Pezo, K. V.; Loyola, N. A.; Junghanns, A.	2021	Use of colored pan traps method for monitoring insect (Diptera and Hymenoptera) diversity in the Southern Tropical Andes of Ecuador	10.1007/s42690-020-00252-2	South & Central America	2017	blue, white, yellow	NA	NA	NA	NA	interior & exterior	<1m	150	NA	aqueous	water, 5 ml of scentless commercial liquid	NA	unscented	NA	raised	NA	≤24h	NA	NA	NA	NA	NA	NA	NA	NA	NA	NA
Pardee, Gabriella L.; Philpott, Stacy M.	2014	Native plants are the bee's knees: local and landscape predictors of bee richness and abundance in backyard gardens	10.1007/s11252-014-0349-0	North America	2010	blue, white, yellow	NA	NA	NA	NA	NA	≥ 5m	355	15	aqueous	300 ml of water, 4 ml of detergent (Dawn, Cincinnati, OH)	provided	NA	>75%	raised	NA	≤24h	floral data sampled	analysed	≤50m	≤14d	NA	square ≤2x2m	quantitative	pooled	11; 1070 [flowers/25m radius]/ 0; 370 [flowers/4 m²]/ 0; 8161 [cm³ floral volume/4 m²]	NA
Parys, Katherine A.; Esquivel, Isaac L.; Wright, Karen W.; Griswold, Terry; Brewer, Michael J.	2020	Native Pollinators (Hymenoptera: Anthophila) in Cotton Grown in the Gulf South, United States	10.3390/agronomy10050698	North America	2015	blue, white, yellow	NA	NA	UV	fluorescence	interior (white outside)	NA	96.1	NA	aqueous	soapy water	NA	NA	≥50%; <75%	raised	NA	≤24h	NA	NA	NA	NA	NA	NA	NA	NA	NA	NA
Pascarella, John	2017	Range extension of the introduced bee species Euglossa dilemma (Hymenoptera: Apidae) in Monroe County, Florida, with notes of additional range extensions in southern Florida	10.1653/024.100.0137	North America	2016	blue, white, yellow	NA	NA	UV	fluorescence	NA	≥ 5m	103.5	NA	aqueous	soapy water	NA	NA	NA	ground level	NA	≤24h	NA	NA	NA	NA	NA	NA	NA	NA	NA	NA
Pei, C. K.; Hovick, Torre J.; Duquette, Cameron A.; Limb, Ryan F.; Harmon, Jason P.; Geaumont, Benjamin A.	2022	Two common bee-sampling methods reflect different assemblages of the bee (Hymenoptera: Apoidea) community in mixed-grass prairie systems and are dependent on surrounding floral resource availability	10.1007/s10841-021-00362-3	North America	2017	blue, white, yellow	NA	NA	NA	NA	NA	≥ 5m	473.2	8.89	aqueous	water, laundry detergent (clear and unscented)	NA	unscented	NA	raised	adjusted	≤24h	floral data sampled	analysed	NA	≤14d	NA	transect (100m)	quantitative	pooled	0.77±0.18 [mean & 95% CI; flowering stem density/3000m²]	0.0053±0.00070 [mean & 95% CI; species/3000m²]
Perillo, Lucas Neves; Neves, Frederico de Siqueira; Antonini, Yasmine; Martins, Rogério Parentoni	2017	Compositional changes in bee and wasp communities along Neotropical mountain altitudinal gradient	10.1371/journal.pone.0182054	South & Central America	NA	yellow	NA	NA	NA	NA	interior (brown outside)	NA	NA	25	aqueous	salty liquid	NA	NA	NA	ground level	NA	>24h; ≤48h	NA	NA	NA	NA	NA	NA	NA	NA	NA	NA
Perrot, Thomas; Gaba, Sabrina; Roncoroni, Maryline; Gautier, Jean-Luc; Bretagnolle, Vincent	2018	Bees increase oilseed rape yield under real field conditions	10.1016/j.agee.2018.07.020	Europe	2013	blue, white, yellow	fluorescent yellow (RAL 1026, Euro industry Supply, Stuttgart, Germany), sprayed fluorescent blue (Sparvar 3107, Euro industry Supply, Stuttgart, Germany)	NA	UV	fluorescence	NA	NA	NA	12	aqueous	water, drops of soap	NA	NA	NA	raised	adjusted	>48h	NA	NA	NA	NA	NA	NA	NA	NA	NA	NA
Pfiffner, Lukas; Ostermaier, Miriam; Stoeckli, Sibylle; Müller, Andreas	2018	Wild bees respond complementarily to "high-quality' perennial and annual habitats of organic farms in a complex landscape	10.1007/s10841-018-0084-6	Europe	2014	blue, white, yellow	NA	NA	NA	NA	NA	NA	NA	14.8	aqueous	water, some detergent	NA	NA	NA	raised	adjusted	>48h	floral data sampled	NA	NA	NA	NA	NA	NA	NA	NA	NA
Phillips, Benjamin B.; Gaston, Kevin J.; Bullock, James M.; Osborne, Juliet L.	2019	Road verges support pollinators in agricultural landscapes, but are diminished by heavy traffic and summer cutting	10.1111/1365-2664.13470	Europe	2018	yellow	NA	NA	UV	fluorescence	NA	NA	NA	7.5	aqueous	water, a drop of non‐scented detergent	NA	unscented	NA	raised	NA	>24h; ≤48h	floral data sampled	NA	NA	NA	NA	NA	NA	NA	NA	NA
Plascencia, M.; Philpott, S. M.	2017	Floral abundance, richness, and spatial distribution drive urban garden bee communities	10.1017/S0007485317000153	North America	2015	blue, white, yellow	Clear Neon Brand and Clear UV spray paint	NA	UV	NA	NA	≥ 5m	400	NA	aqueous	300 ml of water, 4 ml of unscented Dawn dish soap	provided	unscented	>75%	raised	NA	≤24h	floral data sampled	NA	NA	NA	NA	NA	NA	NA	NA	NA
Popic, Tony J.; Davila, Yvonne C.; Wardle, Glenda M.	2013	Evaluation of Common Methods for Sampling Invertebrate Pollinator Assemblages: Net Sampling Out-Perform Pan Traps	10.1371/journal.pone.0066665	Australia & New Zealand	2010	blue, white, yellow	Educational Colours, Victoria, Australia	NA	UV	fluorescence	NA	≥ 5m	400	11	aqueous	5 mL of non-odorous detergent in 1.5 L water	NA	NA	<50%	NA	NA	≤24h	floral data sampled	NA	NA	NA	NA	NA	NA	NA	NA	NA
Prendergast, Kit S.; Menz, Myles H. M.; Dixon, Kingsley W.; Bateman, Philip W.	2020	The relative performance of sampling methods for native bees: an empirical test and review of the literature	10.1002/ecs2.3076	Australia & New Zealand	2016	blue, yellow	New Horizons Support Services, Upper Marlboro, Maryland, USA (unsure if pan trap or color supply is meant)	NA	UV	fluorescence	NA	≥ 5m	NA	NA	aqueous	water, surfactant (Tween-80)	provided	NA	≥50%; <75%	raised	NA	≤24h	NA	NA	NA	NA	NA	NA	NA	NA	NA	NA
Proesmans, Willem; Bonte, Dries; Smagghe, Guy; Meeus, Ivan; Decocq, Guillaume; Spicher, Fabien; Kolb, Annette; Lemke, Isgard; Diekmann, Martin; Bruun, Hans Henrik; Wulf, Monika; van den Berge, Sanne; Verheyen, Kris	2019	Small forest patches as pollinator habitat: oases in an agricultural desert?	10.1007/s10980-019-00782-2	Europe	2015	blue, white, yellow	Motip(R) Fluor Blue, Motip(R) Fluor Yellow, Motip(R) High Gloss White	NA	NA	NA	NA	≥ 3m; <5m	NA	20	aqueous	water, a drop of bio-degradable detergent	NA	NA	NA	raised	NA	>48h	floral data sampled	analysed	>50m	longer	NA	transect (200m)	semi-quantitative	pooled	NA	NA
Quistberg, Robyn D.; Bichier, Peter; Philpott, Stacy M.	2016	Landscape and Local Correlates of Bee Abundance and Species Richness in Urban Gardens	10.1093/ee/nvw025	North America	2013	blue, white, yellow	Clear Neon brand clear UV spray paint (on top of colored bowls)	NA	UV	NA	NA	≥ 5m	400	NA	aqueous	ca. 300ml of water, 4ml dish soap	NA	NA	>75%	raised	NA	≤24h	floral data sampled	NA	NA	NA	NA	NA	NA	NA	NA	NA
Ramello, Pablo J.; Álvarez, Leopoldo J.; Almada, Valentín; Lucia, Mariano	2021	The melittofauna and its floral associations in a natural riparian forest in Buenos Aires province, Argentina	10.1080/00218839.2020.1765489	South & Central America	2011	yellow	NA	NA	NA	NA	NA	NA	NA	13	aqueous	soapy water	NA	NA	≥50%; <75%	raised	NA	≤24h	floral data sampled	NA	NA	NA	NA	NA	NA	NA	NA	NA
Rehan, Sandra M.; Richards, Miriam H.	2010	Nesting biology and subsociality in Ceratina calcarata (Hymenoptera: Apidae)	10.4039/n09-056	North America	2005	blue, white, yellow	NA	NA	NA	NA	no paint applied	≥ 5m	177.4	NA	aqueous	soapy water	NA	NA	NA	NA	NA	≤24h	NA	NA	NA	NA	NA	NA	NA	NA	NA	NA
Rhoades, Paul; Griswold, Terry; Waits, Lisette; Bosque-Pérez, Nilsa A.; Kennedy, Christina M.; Eigenbrode, Sanford D.	2017	Sampling technique affects detection of habitat factors influencing wild bee communities	10.1007/s10841-017-0013-0	North America	2012	blue, white, yellow	NA	NA	NA	NA	NA	≥ 3m; <5m	96.1	NA	aqueous	soapy water	NA	NA	NA	ground level	NA	≤24h	floral data sampled	analysed	≤50m	simultaneous	NA	radius >5m	NA	pooled	NA	NA
Richards, M. H.; Rutgers-Kelly, A.; Gibbs, J.; Vickruck, J. L.; Rehan, S. M.; Sheffield, C. S.	2011	Bee diversity in naturalizing patches of Carolinian grasslands in southern Ontario, Canada	10.4039/n11-010	North America	2003	blue, white, yellow	fluorescent blue Krylon paint #3109, fluorescent yellow #3104, and white	NA	UV	fluorescence	NA	≥ 5m	NA	NA	aqueous	soapy water	NA	NA	NA	NA	NA	≤24h	floral data sampled	NA	NA	NA	NA	NA	NA	NA	NA	NA
Richards, M. H.; Vickruck, J. L.; Rehan, S. M.	2010	Colony Social Organisation of Halictus confusus in Southern Ontario, with Comments on Sociality in the Subgenus H. (Seladonia)	NA	North America	2006	blue, white, yellow	NA	NA	NA	NA	NA	≥ 5m	NA	NA	NA	NA	NA	NA	NA	NA	NA	NA	NA	NA	NA	NA	NA	NA	NA	NA	NA	NA
Richards, Miriam H.; Onuferko, Thomas M.; Rehan, Sandra M.	2015	Phenological, but not social, variation associated with climate differences in a eusocial sweat bee, Halictus ligatus, nesting in southern Ontario	10.3897/JHR.43.8756	North America	2006	blue, white, yellow	fluorescent blue Krylon paint #3109, fluorescent yellow #3104, and white	NA	UV	fluorescence	NA	≥ 5m	NA	NA	aqueous	soapy water	NA	NA	NA	NA	NA	≤24h	NA	NA	NA	NA	NA	NA	NA	NA	NA	NA
Ritchie, Alan D.; Ruppel, Rebecca; Jha, Shalene	2016	Generalist Behavior Describes Pollen Foraging for Perceived Oligolectic and Polylectic Bees	10.1093/ee/nvw032	North America	2012	blue, white, yellow	NA	NA	NA	NA	NA	NA	177.4	NA	aqueous	1 gallon water: 1 tbsp Dawn dishwashing soap	provided	NA	≥50%; <75%	NA	NA	≤24h	floral data sampled	NA	NA	NA	NA	NA	NA	NA	NA	NA
Roberts, H. Patrick; King, David I.; Milam, Joan	2017	Factors affecting bee communities in forest openings and adjacent mature forest	10.1016/j.foreco.2017.03.027	North America	2014	blue, white, yellow	NA	NA	UV	fluorescence	NA	≥ 1m; < 3m	96	NA	aqueous	water, soap (blue Dawn(R) Liquid Dish Soap, original scent)	provided	NA	NA	ground level	NA	≤24h	floral data sampled	analysed	≤5m	simultaneous	NA	radius ≤5m	quantitative	pooled	NA	NA
Rochlin, Ilia; White, Greg; Reissen, Nadja; Martheswaran, Tarun; Faraji, Ary	2022	Effects of aerial adulticiding for mosquito management on nontarget insects: A Bayesian and community ecology approach	10.1002/ecs2.3896	North America	2019	yellow	yellow pan traps (Kan Jam, Buffalo, NY): plastic flying discs or Frisbees	NA	NA	NA	NA	NA	NA	26	aqueous	water, few drops of dish soap (Dawn Ultra Dishwashing Liquid Soap, Proctor and Gamble, Cincinnati, OH)	provided	NA	NA	NA	NA	≤24h	NA	NA	NA	NA	NA	NA	NA	NA	NA	NA
Rodrigo Gómez, Sara; Ornosa, Concepción; García Gila, Jaime; Blasco-Aróstegui, Javier; Selfa, Jesús; Guara, Miguel; Polidori, Carlo	2021	Bees and crops in Spain: an update for melon, watermelon and almond	10.1080/00379271.2020.1847191	Europe	2014	blue, white, yellow	NA	NA	NA	NA	NA	NA	NA	NA	NA	NA	NA	NA	NA	NA	NA	>24h; ≤48h	NA	NA	NA	NA	NA	NA	NA	NA	NA	NA
Rodrigo Gómez, Sara; Ornosa, Concepción; Selfa, Jesús; Guara, Miguel; Polidori, Carlo	2016	Small sweat bees (Hymenoptera: Halictidae) as potential major pollinators of melon (Cucumis melo) in the Mediterranean	10.1111/ens.12168	Europe	2011	blue, white, yellow	NA	NA	NA	NA	NA	NA	NA	NA	NA	NA	NA	NA	NA	NA	NA	>24h; ≤48h	NA	NA	NA	NA	NA	NA	NA	NA	NA	NA
Rodríguez, Antonio; Kouki, Jari	2015	Emulating natural disturbance in forest management enhances pollination services for dominant Vaccinium shrubs in boreal pine-dominated forests	10.1016/j.foreco.2015.04.029	Europe	2013	blue, white, yellow	NA	NA	NA	NA	NA	≥ 3m; <5m	500	NA	aqueous	water, a drop of detergent	NA	NA	NA	ground level	NA	>48h	floral data sampled	analysed	≤50m	≤14d	NA	square ≤2x2m	quantitative	none	5.1 ± 2.5; 78.7 ± 66.16 [mean±SD, flowers/m²]	NA
Rogers, Shelley R.; Tarpy, David R.; Burrack, Hannah J.	2014	Bee Species Diversity Enhances Productivity and Stability in a Perennial Crop	10.1371/journal.pone.0097307	North America	2010	blue, white, yellow	NA	NA	UV	fluorescence	NA	≥ 3m; <5m	96	NA	aqueous	soapy water	NA	NA	≥50%; <75%	raised	adjusted	≤24h	NA	NA	NA	NA	NA	NA	NA	NA	NA	NA
Ropars, Lise; Affre, Laurence; Aubert, Matthieu; Fernandez, Catherine; Flacher, Floriane; Genoud, David; Guiter, Frédéric; Jaworski, Coline; Lair, Xavier; Mutillod, Clémentine; Nève, Gabriel; Schurr, Lucie; Geslin, Benoît	2020	Pollinator Specific Richness and Their Interactions With Local Plant Species: 10 Years of Sampling in Mediterranean Habitats	10.1093/ee/nvaa061	Europe	2018	blue, white, yellow	NA	NA	UV	reflection	NA	≥ 1m; < 3m	500	NA	aqueous	soapy water	NA	NA	NA	ground level	NA	≤24h	NA	NA	NA	NA	NA	NA	NA	NA	NA	NA
Rothwell, Aya; Ginsberg, Howard S.	2019	The Bee Fauna of Coastal Napatree Point and Two Inland Sites in Southern Rhode Island	10.1656/045.026.0301	North America	2017	blue, white, yellow	painted blue or yellow (fluorescent colors, Guerra Paint and Pigment, New York, NY)	NA	UV	fluorescence	NA	≥ 5m	NA	7.5	aqueous	store-bought spring or distilled water, blue Dawn dish detergent	provided	NA	>75%	NA	NA	≤24h	floral data sampled	NA	NA	NA	NA	NA	NA	NA	NA	NA
Roulston, T'ai H.; Smith, Stephen A.; Brewster, Amanda L.	2007	A comparison of pan trap and intensive net sampling techniques for documenting a bee (Hymenoptera : Apiformes) fauna	10.2317/0022-8567(2007)80[179:ACOPTA]2.0.CO;2	North America	2002	blue, white, yellow	NA	NA	UV	fluorescence	NA	≥ 3m; <5m	177.4	NA	NA	NA	NA	NA	NA	ground level	NA	≤24h	NA	NA	NA	NA	NA	NA	NA	NA	NA	NA
Rubene, Diana; Schroeder, Martin; Ranius, Thomas	2015	Estimating bee and wasp (Hymenoptera: Aculeata) diversity on clear-cuts in forest landscapes - an evaluation of sampling methods	10.1111/icad.12105	Europe	2011	blue, white, yellow	Spraycolor Leuchtfarbe, Merzenich, Germany	NA	UV	NA	NA	<1m	1500	NA	aqueous	propylene glycol, water (approximate proportions 1:3; green-coloured propylene glycol)	NA	NA	≥50%; <75%	raised	adjusted	>48h	NA	NA	NA	NA	NA	NA	NA	NA	NA	NA
Ruttan, Ally; Filazzola, Alessandro; Lortie, Christopher J.	2016	Shrub-annual facilitation complexes mediate insect community structure in arid environments	10.1016/j.jaridenv.2016.06.009	North America	2013	blue, white, yellow	NA	NA	NA	NA	NA	≥ 3m; <5m	NA	18	aqueous	5 drops of unscented dish detergent per 1 L water	NA	unscented	≥50%; <75%	ground level	NA	≤24h	NA	NA	NA	NA	NA	NA	NA	NA	NA	NA
Sahli, Heather F.; Krushelnycky, Paul D.; Drake, Donald R.; Taylor, Andrew D.	2016	Patterns of Floral Visitation to Native Hawaiian Plants in Presence and Absence of Invasive Argentine Ants	10.2984/70.3.3	North America	2008	yellow	NA	NA	NA	NA	NA	NA	255	9	aqueous	water, dish detergent	NA	NA	NA	NA	NA	≤24h	NA	NA	NA	NA	NA	NA	NA	NA	NA	NA
Ávila-Gómez, Eva Samanta; Meléndez-Ramírez, Virginia; Castellanos, Ignacio; Zuria, Iriana; Moreno, Claudia E.	2019	Prickly pear crops as bee diversity reservoirs and the role of bees in Opuntia fruit production	10.1016/j.agee.2019.04.012	North America	2014	blue, white, yellow, pink	NA	NA	NA	NA	no paint applied	NA	NA	12	aqueous	soapy solution (5% chamomile shampoo)	NA	NA	NA	raised	adjusted	>24h; ≤48h	floral data sampled	NA	NA	NA	NA	NA	NA	NA	NA	NA
Samnegård, Ulrika; Hambäck, Peter A.; Eardley, Connal; Nemomissa, Sileshi; Hylander, Kristoffer	2015	Turnover in bee species composition and functional trait distributions between seasons in a tropical agricultural landscape	10.1016/j.agee.2015.06.010	Africa	2012	blue, white, yellow	Sparvar, Leuchtfarbe	NA	UV	fluorescence	NA	≥ 5m	400	NA	aqueous	salty water (100 g salt per liter water), a drop of soap	NA	NA	NA	raised	NA	>48h	floral data sampled	analysed	>50m	NA	NA	area >2x2m	semi-quantitative	pooled	NA	NA
Sanchez, Juan Antonio; Carrasco, Aline; La Spina, Michelangelo; Pérez-Marcos, María; Ortiz-Sánchez, F. Javier	2020	How Bees Respond Differently to Field Margins of Shrubby and Herbaceous Plants in Intensive Agricultural Crops of the Mediterranean Area	10.3390/insects11010026	Europe	2011	yellow	NA	NA	NA	NA	NA	NA	NA	28	aqueous	water, formaldehyde (1%), a drop of detergent	NA	NA	NA	NA	NA	NA	floral data sampled	NA	NA	NA	NA	NA	NA	NA	NA	NA
Sardiñas, Hillary S.; Kremen, Claire	2014	Evaluating nesting microhabitat for ground-nesting bees using emergence traps	10.1016/j.baae.2014.02.004	North America	2011	blue, white, yellow	NA	NA	NA	NA	NA	NA	NA	NA	NA	NA	NA	NA	NA	NA	NA	≤24h	NA	NA	NA	NA	NA	NA	NA	NA	NA	NA
Saunders, Manu E.; Luck, Gary W.	2013	Pan trap catches of pollinator insects vary with habitat	10.1111/aen.12008	Australia & New Zealand	2010	blue, white, yellow	NA	NA	UV	fluorescence	NA	NA	NA	NA	aqueous	water, a drop of dishwashing detergent	NA	NA	NA	ground level	NA	≤24h	NA	NA	NA	NA	NA	NA	NA	NA	NA	NA
Saunders, Manu E.; Luck, Gary W.; Mayfield, Margaret M.	2013	Almond orchards with living ground cover host more wild insect pollinators	10.1007/s10841-013-9584-6	Australia & New Zealand	2010	blue, white, yellow	UV-bright fluorescent blue or yellow paint (White Knight Paints, Lansvale NSW)	NA	UV	fluorescence	NA	NA	NA	NA	aqueous	water, a drop of dishwashing detergent	NA	NA	NA	ground level	NA	≤24h	floral data sampled	NA	NA	NA	NA	NA	NA	NA	NA	NA
Scherber, Christoph; Beduschi, Tatiane; Tscharntke, Teja	2019	Novel approaches to sampling pollinators in whole landscapes: a lesson for landscape-wide biodiversity monitoring	10.1007/s10980-018-0757-2	Europe	2011	yellow	NA	NA	NA	NA	NA	NA	750	NA	aqueous	water	NA	NA	NA	raised	adjusted	>48h	NA	NA	NA	NA	NA	NA	NA	NA	NA	NA
Schlueter, Mark A.; Stewart, Nicholas G.	2015	Native Bee (Hymenoptera: Apoidea) Abundance and Diversity in North Georgia Apple Orchards throughout the 2010 Growing Season (March to October)	10.1656/058.014.0416	North America	2010	blue, white, yellow	Yellow bowls received 2 coats of UV-yellow spray paint (Rust-Oleum Fluorescent Yellow) after a coating of plastic primer (Rust-Oleum Ultra Cover Primer). Blue bowls received 2 coats of UV-blue spray paint (Ace Hardware Fluorescent Blue) after a coating of plastic primer. We sprayed white bowls with 2 coats of the white primer	NA	UV	fluorescence	NA	≥ 1m; < 3m	800	15.24	NA	NA	NA	NA	NA	raised	NA	≤24h	NA	NA	NA	NA	NA	NA	NA	NA	NA	NA
Schurr, Lucie; Geslin, Benoît; Affre, Laurence; Gachet, Sophie; Delobeau, Marion; Brugger, Magdalena; Bourdon, Sarah; Masotti, Véronique	2021	Landscape and Local Drivers Affecting Flying Insects along Fennel Crops (Foeniculum vulgare, Apiaceae) and Implications for Its Yield	10.3390/insects12050404	Europe	NA	blue, white, yellow	NA	NA	NA	NA	interior & exterior	≥ 1m; < 3m	NA	NA	aqueous	soapy water	NA	NA	NA	ground level	NA	≤24h	NA	NA	NA	NA	NA	NA	NA	NA	NA	NA
Shapiro, Leo H.; Tepedino, V. J.; Minckley, Robert L.	2014	Bowling for bees: optimal sample number for "bee bowl" sampling transects	10.1007/s10841-014-9720-y	North America	1997	blue, white, yellow	NA	NA	NA	NA	NA	≥ 1m; < 3m	NA	NA	NA	NA	NA	NA	NA	NA	NA	≤24h	NA	NA	NA	NA	NA	NA	NA	NA	NA	NA
Shapiro, Leo H.; Tepedino, V. J.; Minckley, Robert L.	2014	Bowling for bees: optimal sample number for "bee bowl" sampling transects	10.1007/s10841-014-9720-y	North America	2001	blue, white, yellow	NA	NA	UV	fluorescence	NA	≥ 1m; < 3m	NA	NA	NA	NA	NA	NA	NA	NA	NA	≤24h	NA	NA	NA	NA	NA	NA	NA	NA	NA	NA
Shapiro, Leo H.; Tepedino, V. J.; Minckley, Robert L.	2014	Bowling for bees: optimal sample number for "bee bowl" sampling transects	10.1007/s10841-014-9720-y	North America	2007	white	NA	NA	NA	NA	NA	NA	NA	NA	NA	NA	NA	NA	NA	NA	NA	>24h; ≤48h	NA	NA	NA	NA	NA	NA	NA	NA	NA	NA
Shi, Xiaoyu; Xiao, Haijun; Luo, Shudong; Hodgson, Jenny A.; Bianchi, Felix J.J.A.; He, Haimin; van der Werf, Wopke; Zou, Yi	2021	Can landscape level semi-natural habitat compensate for pollinator biodiversity loss due to farmland consolidation?	10.1016/j.agee.2021.107519	Asia	2015	blue, white, yellow	NA	NA	UV	NA	NA	<1m	NA	NA	aqueous	saturated salt solution (NaCl)	NA	NA	NA	raised	adjusted	>48h	NA	NA	NA	NA	NA	NA	NA	NA	NA	NA
Shrestha, Mani; Garcia, Jair E.; Chua, Justin H. J.; Howard, Scarlett R.; Tscheulin, Thomas; Dorin, Alan; Nielsen, Anders; Dyer, Adrian G.	2019	Fluorescent Pan Traps Affect the Capture Rate of Insect Orders in Different Ways	10.3390/insects10020040	Australia & New Zealand	2016	blue, white, yellow, green	Sparvar Leuchtfarbe, Spray-Color GmbH, Merzenich, Germany; (spectral reflectance curves measured using spectroradiometer in UV and visible wavelengths)	provided	UV	fluorescence	interior (white outside, except green pan traps)	<1m	500	14	aqueous	water, few drops of odourless, liquid dishwashing detergent	NA	unscented	>75%	ground level	NA	>24h; ≤48h	NA	NA	NA	NA	NA	NA	NA	NA	NA	NA
Shrestha, Mani; Garcia, Jair E.; Thomas, Freya; Howard, Scarlett R.; Chua, Justin H. J.; Tscheulin, Thomas; Dorin, Alan; Nielsen, Anders; Dyer, Adrian G.	2021	Insects in the City: Does Remnant Native Habitat Influence Insect Order Distributions?	10.3390/d13040148	Australia & New Zealand	2016	blue, white, yellow, green	Pans were painted with fluorescent or non-fluorescent blue, white, or yellow spray paints (Sparvar Leuchtfarbe, Spray-Color GmbH, Merzenich, Germany)	NA	UV	fluorescence	interior (white outside, except green pan traps)	<1m	500	14	aqueous	water, few drops of odourless, liquid dishwashing detergent	NA	unscented	>75%	ground level	NA	>24h; ≤48h	NA	NA	NA	NA	NA	NA	NA	NA	NA	NA
Simon, Sandra J.; Keefover-Ring, Ken; Park, Yong-Lak; Wimp, Gina; Grady, Julianne; DiFazio, Stephen P.	2021	Characterization of Salix nigra floral insect community and activity of three native Andrena bees	10.1002/ece3.7369	North America	2019	blue, white, yellow	Guerra Paint and Pigment: Fluorescent paints were a mixture of 16 ounces of the fluorescent dispersion to 1 gallon of silica flat paint.	NA	UV	fluorescence	interior (white outside)	NA	88.7	NA	aqueous	approximately 5 ml of organic unscented dish soap in one gallon of water	NA	unscented	>75%	raised	NA	≤24h	floral data sampled	NA	NA	NA	NA	NA	NA	NA	NA	NA
Sing, Kong-Wah; Wang, Wen-Zhi; Wan, Tao; Lee, Ping-Shin; Li, Zong-Xu; Chen, Xing; Wang, Yun-Yu; Wilson, John-James	2016	Diversity and human perceptions of bees (Hymenoptera: Apoidea) in Southeast Asian megacities	10.1139/gen-2015-0159	Asia	2014	yellow	NA	NA	NA	NA	NA	NA	NA	NA	aqueous	300 mL water, 4 mL surfactant	NA	NA	NA	NA	NA	≤24h	NA	NA	NA	NA	NA	NA	NA	NA	NA	NA
Sircom, Julie; Jothi, Geena Arul; Pinksen, Jasmine	2018	Monitoring bee populations: are eusocial bees attracted to different colours of pan trap than other bees?	10.1007/s10841-018-0071-y	North America	2014	blue, white, yellow	For cups used in most of the sampling, locally available Painter’s Touch, in navy blue and sun yellow, was used; For cups used in the cutovers in 2016, fluorescent paint was used (blue or yellow fluorescent pigment in silica flat base, Guerra Paint and Pigment, NY; Droege 2015); (spectral reflectance curves measured using spectroradiometer in visible wavelenghts); Reflectance measurements of each…	provided	UV	fluorescence	NA	NA	455	NA	propylene glycol	propylene glycol (Prestone plumbing antifreeze decoloured with ~ 3 ml/l household bleach)	NA	NA	<50%	raised	adjusted	>48h	NA	NA	NA	NA	NA	NA	NA	NA	NA	NA
Sivakoff, Frances S.; Prajzner, Scott P.; Gardiner, Mary M.	2018	Unique Bee Communities within Vacant Lots and Urban Farms Result from Variation in Surrounding Urbanization Intensity	10.3390/su10061926	North America	2010	blue, white, yellow	Guerra Paint and Pigment, New York, NY, USA	NA	UV	fluorescence	NA	≥ 1m; < 3m	96	NA	aqueous	1% dish soap solution (Dawn(C) Proctor and Gamble, Cincinnati, OH, USA)	provided	NA	NA	NA	NA	>24h; ≤48h	floral data sampled	NA	NA	NA	NA	NA	NA	NA	NA	NA
Souza, Luceli de; Campos, Marla J. de O.	2008	Composition and diversity of bees (Hymenoptera) attracted by Moericke traps in an agricultural area in Rio Claro, state of São Paulo, Brasil	10.1590/S0073-47212008000200012	South & Central America	2003	yellow	NA	NA	NA	NA	NA	NA	NA	NA	aqueous	1.5 liters of water, 10 drops of dishwashing liquid	NA	NA	NA	ground level	NA	>24h; ≤48h	NA	NA	NA	NA	NA	NA	NA	NA	NA	NA
Spafford, Ryan D.; Lortie, Christopher J.	2013	Sweeping beauty: is grassland arthropod community composition effectively estimated by sweep netting?	10.1002/ece3.688	North America	2011	blue, white, yellow	NA	NA	NA	NA	NA	≥ 3m; <5m	NA	NA	aqueous	soapy water prepared with unscented dish detergent	NA	unscented	≥50%; <75%	ground level	NA	≤24h	NA	NA	NA	NA	NA	NA	NA	NA	NA	NA
St. Clair, Ashley L.; Dolezal, Adam G.; O'Neal, Matthew E.; Toth, Amy L.	2020	Pan Traps for Tracking Honey Bee Activity-Density: A Case Study in Soybeans	10.3390/insects11060366	North America	2015	blue, white, yellow	NA	NA	UV	fluorescence	interior (white outside)	NA	94.6	NA	aqueous	3% Dawn(R) dish soap, 97% water	provided	NA	NA	raised	adjusted	≤24h	NA	NA	NA	NA	NA	NA	NA	NA	NA	NA
St. Clair, Ashley L.; Dolezal, Adam G.; O'Neal, Matthew E.; Toth, Amy L.	2020	Pan Traps for Tracking Honey Bee Activity-Density: A Case Study in Soybeans	10.3390/insects11060366	North America	2017	blue, white, yellow	NA	NA	NA	NA	interior (white outside)	NA	94.6	NA	aqueous	3% Dawn(R) dish soap, 97% water	provided	NA	NA	raised	adjusted	≤24h	NA	NA	NA	NA	NA	NA	NA	NA	NA	NA
Stein, Katharina; Stenchly, Kathrin; Coulibaly, Drissa; Pauly, Alain; Dimobe, Kangbeni; Steffan-Dewenter, Ingolf; Konaté, Souleymane; Goetze, Dethardt; Porembski, Stefan; Linsenmair, K. Eduard	2018	Impact of human disturbance on bee pollinator communities in savanna and agricultural sites in Burkina Faso, West Africa	10.1002/ece3.4197	Africa	2014	blue, white, yellow	NA	NA	UV	NA	NA	≥ 5m	500	NA	aqueous	salt (NaCl) saturated water, a small drop of detergent	NA	NA	NA	raised	NA	>48h	NA	NA	NA	NA	NA	NA	NA	NA	NA	NA
Stephenson, Phillip L.; Dowling, Ashley P. G.; Krementz, David G.	2020	Bee Communities of Emergent Wetlands Under Restoration in the Lower Mississippi Alluvial Valley of Arkansas	10.1656/058.019.0303	North America	2015	blue, white, yellow	NA	NA	UV	fluorescence	NA	NA	266	NA	aqueous	soapy water (Dawn Ultra Dish Soap, Cincinnati, OH)	provided	NA	>75%	raised	adjusted	≤24h	floral data sampled	NA	NA	NA	NA	NA	NA	NA	NA	NA
Stephenson, Phillip L.; Griswold, Terry L.; Arduser, Michael S.; Dowling, Ashley P. G.; Krementz, David G.	2018	Checklist of bees (Hymenoptera: Apoidea) from managed emergent wetlands in the lower Mississippi Alluvial Valley of Arkansas	10.3897/BDJ.6.e24071	North America	2015	blue, white, yellow	NA	NA	UV	fluorescence	NA	NA	NA	NA	aqueous	soapy water	NA	NA	>75%	raised	adjusted	≤24h	NA	NA	NA	NA	NA	NA	NA	NA	NA	NA
Straka, J.; Rezkova, K.; Batelka, J.; Kratochvíl, L.	2011	Early nest emergence of females parasitised by Strepsiptera in protandrous bees (Hymenoptera Andrenidae)	10.1080/03949370.2011.554880	Europe	2006	blue, yellow	NA	NA	NA	NA	NA	NA	NA	6.5	aqueous	salt water, detergent	NA	NA	NA	NA	NA	>48h	NA	NA	NA	NA	NA	NA	NA	NA	NA	NA
Taki, Hisatomo; Kevan, Peter G.; Ascher, John S.	2007	Landscape effects of forest loss in a pollination system	10.1007/s10980-007-9153-z	North America	2005	yellow	NA	NA	NA	NA	NA	NA	NA	15	NA	NA	NA	NA	NA	ground level	NA	>48h	NA	NA	NA	NA	NA	NA	NA	NA	NA	NA
Talašová, Anna; Straka, Jakub; Hadrava, Jiří; Benda, Daniel; Kocourek, František; Kazda, Jan	2018	High degree of philopatry is required for mobile insects used as local indicators in biodiversity studies	10.1016/j.ecolind.2018.06.008	Europe	2016	yellow	NA	NA	NA	NA	NA	NA	NA	NA	aqueous	water, detergent	NA	NA	NA	raised	adjusted	>24h; ≤48h	NA	NA	NA	NA	NA	NA	NA	NA	NA	NA
Tang, Min; Hardman, Chloe J.; Ji, Yinqiu; Meng, Guanliang; Liu, Shanlin; Tan, Meihua; Yang, Shenzhou; Moss, Ellen D.; Wang, Jiaxin; Yang, Chenxue; Bruce, Catharine; Nevard, Tim; Potts, Simon G.; Zhou, Xin; Yu, Douglas W.	2015	High-throughput monitoring of wild bee diversity and abundance via mitogenomics	10.1111/2041-210X.12416	Europe	2012	blue, white, yellow	NA	NA	UV	NA	NA	NA	NA	NA	aqueous	water, a couple drops of liquid dish soap	NA	NA	≥50%; <75%	NA	NA	≤24h	NA	NA	NA	NA	NA	NA	NA	NA	NA	NA
Templ, Barbara; Mózes, Edina; Templ, Matthias; Földesi, Rita; Szirák, Ádám; Báldi, András; Kovács-Hostyánszki, Anikó	2019	Habitat-dependency of transect walk and pan trap methods for bee sampling in farmlands	10.2478/JAS-2019-0014	Europe	2012	yellow	regular, unpainted plastic bowls; Our measurements in a former study (data not published) showed that our pan traps had relatively low reflectance in UV (<400 nm) but high reflectance in the visible spectrum (400-700 nm)	provided	NA	NA	no paint applied	NA	NA	NA	aqueous	water, liquid detergent	NA	NA	>75%	raised	adjusted	>48h	floral data sampled	analysed	NA	simultaneous	NA	square ≤2x2m	quantitative	pooled	NA	NA
Thompson, Helen; Schneider, Christof; Maus, Christian; Camata, Camila; Wolf, Carolina	2020	Prevalence and abundance of bees visiting major conventionally-managed agricultural crops in Brazil	10.1080/00218839.2019.1655132	South & Central America	2012	blue, white, yellow	luminous yellow, white, or blue paint (important for UV-reflection and visibility to insects	NA	NA	NA	interior & exterior	NA	NA	NA	aqueous	scentless soap water	NA	unscented	NA	NA	NA	NA	floral data sampled	NA	NA	NA	NA	NA	NA	NA	NA	NA
Todd, Katherine J.; Gardiner, Mary M.; Lindquist, Erik D.	2016	Mass Flowering Crops as a Conservation Resource for Wild Pollinators (Hymenoptera: Apoidea)	10.2317/0022-8567-89.2.158	North America	2012	blue, white, yellow	NA	NA	UV	fluorescence	no paint applied	NA	NA	NA	aqueous	approximately 1 ml of Ultra Blue DawnH liquid soap per 3.8 liters of water	provided	NA	<50%	raised	adjusted	≤24h	floral data sampled	NA	NA	NA	NA	NA	NA	NA	NA	NA
Toler, Trent R.; Evans, Edward W.; Tepedino, Vincent J.	2005	Pan-trapping for bees (Hymenoptera : Apiformes) in Utah's West Desert: the importance of color diversity	NA	North America	NA	blue, white, yellow	one of 3 manufactured colors; maximum reflectance ~580 nm (yellow), ~450 nm (blue), ~410 nm (white) (Leong & Thorp 1999)	provided	NA	NA	no paint applied	≥ 1m; < 3m	NA	14	aqueous	1-2 drops of unscented common dish soap mixed with water per bowl	NA	unscented	NA	ground level	NA	≤24h	floral data sampled	NA	NA	NA	NA	NA	NA	NA	NA	NA
Torné-Noguera, Anna; Rodrigo, Anselm; Osorio, Sergio; Bosch, Jordi	2016	Collateral effects of beekeeping: Impacts on pollen-nectar resources and wild bee communities	10.1016/j.baae.2015.11.004	Europe	2010	blue, white, yellow	NA	NA	NA	NA	NA	NA	NA	NA	NA	NA	NA	NA	NA	raised	NA	≤24h	floral data sampled	analysed	≤50m	NA	NA	transect (40m)	quantitative	pooled	NA	NA
Török, Edina; Gallé, Róbert; Batáry, Péter	2022	Fragmentation of forest-steppe predicts functional community composition of wild bee and wasp communities	10.1016/j.gecco.2021.e01988	Europe	2019	yellow	NA	NA	NA	NA	NA	NA	NA	NA	NA	NA	NA	NA	NA	NA	NA	>48h	floral data sampled	NA	NA	NA	NA	NA	NA	NA	NA	NA
Tuell, Julianna K.; Ascher, John S.; Isaacs, Rufus	2009	Wild Bees (Hymenoptera: Apoidea: Anthophila) of the Michigan Highbush Blueberry Agroecosystem	10.1603/008.102.0209	North America	2004	white, yellow	NA	NA	NA	NA	no paint applied	NA	355	NA	aqueous	2% soap solution(Dawndish soap, Procter & Gamble, Cincinnati, OH)	provided	NA	≥50%; <75%	raised	NA	≤24h	NA	NA	NA	NA	NA	NA	NA	NA	NA	NA
Tuell, Julianna K.; Isaacs, Rufus	2009	Elevated pan traps to monitor bees in flowering crop canopies	10.1111/j.1570-7458.2009.00826.x	North America	2004	yellow	‘sunshine yellow’; Amscan, Elmsford, NY, USA	NA	NA	NA	no paint applied	NA	355	NA	aqueous	2% soap solution (blue Dawn(R) dish soap; Procter and Gamble, Cincinnati, OH, USA)	provided	NA	≥50%; <75%	raised	NA	≤24h	NA	NA	NA	NA	NA	NA	NA	NA	NA	NA
Turo, Katherine J.; Spring, MaLisa R.; Sivakoff, Frances S.; La Flor, Yvan A. Delgado de; Gardiner, Mary M.	2021	Conservation in post-industrial cities: How does vacant land management and landscape configuration influence urban bees?	10.1111/1365-2664.13773	North America	2015	yellow	bright yellow; Solo© Dart Container Corporation	NA	NA	NA	no paint applied	NA	354.9	NA	aqueous	1% dish soap solution (Blue Dawn(C) Proctor and Gamble)	provided	NA	≥50%; <75%	ground level	NA	≤24h	floral data sampled	analysed	≤50m	longer	applied	square ≤2x2m	quantitative	none	0; >6000 (bloom area)	NA
Uemori, Kazushige; Mita, Toshiharu; Hishi, Takuo	2021	Changes in species, functional, and phylogenetic diversity of Aculeata communities along elevational gradients in the Kyushu Central Mountains of the Japanese archipelago	10.1111/1440-1703.12242	Asia	2018	yellow	NA	NA	NA	NA	NA	NA	NA	15	aqueous	water, few drops of dishwashing detergent	NA	NA	NA	ground level	NA	>24h; ≤48h	NA	NA	NA	NA	NA	NA	NA	NA	NA	NA
Ulyshen, Michael D.; Horn, Scott; Hanula, James L.	2022	Decadal Patterns of Forest and Pollinator Recovery Following the Eradication of an Invasive Shrub	10.3389/fevo.2022.832268	North America	2007	blue, yellow	NA	NA	NA	NA	interior & exterior	≥ 1m; < 3m	530	NA	aqueous	soapy water	NA	NA	NA	raised	NA	>48h	floral data sampled	NA	NA	NA	NA	NA	NA	NA	NA	NA
Ulyshen, Michael D.; Pokswinski, Scott; Hiers, J. Kevin	2020	A comparison of bee communities between primary and mature secondary forests in the longleaf pine ecosystem	10.1038/s41598-020-59878-4	North America	2017	blue, white, yellow	NA	NA	NA	NA	no paint applied	≥ 5m	NA	NA	NA	NA	NA	NA	NA	raised	NA	>48h	NA	NA	NA	NA	NA	NA	NA	NA	NA	NA
Umair Sial, Muhammad; Zeeshan Majeed, Muhammad; Atiq, Atia; Farooq, Tahir; Aatif, Hafiz Muhammad; Jaleel, Waqar; Khan, Shumaila; Akbar, Rasheed; Zaman, Maid; Saeed, Rabia; Ali, Yasir; Saleh, Muhammad; Ullah, Farman; Ali Khan, Khalid; Ghrmah, Hamed A.	2022	Differential efficacy of edaphic traps for monitoring arthropods diversity in subtropical regions	10.1016/j.jksus.2021.101686	Asia	2016	yellow	NA	NA	NA	NA	NA	NA	NA	NA	aqueous	soapy soultion	NA	NA	NA	NA	NA	>48h	NA	NA	NA	NA	NA	NA	NA	NA	NA	NA
Urban-Mead, Katherine R.; Muñiz, Paige; Gillung, Jessica; Espinoza, Anna; Fordyce, Rachel; van Dyke, Maria; McArt, Scott H.; Danforth, Bryan N.	2021	Bees in the trees: Diverse spring fauna in temperate forest edge canopies	10.1016/j.foreco.2020.118903	North America	2017	blue, white, yellow	NA	NA	NA	NA	NA	NA	473.2	NA	aqueous	soapy water	NA	NA	NA	raised	NA	>48h	NA	NA	NA	NA	NA	NA	NA	NA	NA	NA
Vereecken, Nicolas J.; Weekers, Timothy; Leclercq, Nicolas; Greef, Stéphane de; Hainaut, Hélène; Molenberg, Jean-Marc; Martin, Youri; Janssens, Xavier; Noël, Grégoire; Pauly, Alain; Roberts, Stuart P.M.; Marshall, Leon	2021	Insect biomass is not a consistent proxy for biodiversity metrics in wild bees	10.1016/j.ecolind.2020.107132	Europe	2015	blue, white, yellow	NA	NA	UV	reflection	NA	NA	NA	16	aqueous	tap water, few drops of colourless, odour-free ionic surfactant	NA	unscented	NA	ground level	NA	≤24h	NA	NA	NA	NA	NA	NA	NA	NA	NA	NA
Vickruck, J. L.; Rehan, S. M.; Sheffield, C. S.; Richards, M. H.	2011	Nesting biology and DNA barcode analysis of Ceratina dupla and C. mikmaqi, and comparisons with C. calcarata (Hymenoptera: Apidae: Xylocopinae)	10.4039/n11-006	North America	2008	blue, white, yellow	NA	NA	NA	NA	NA	≥ 3m; <5m	NA	NA	aqueous	soapy water	NA	NA	NA	NA	NA	≤24h	NA	NA	NA	NA	NA	NA	NA	NA	NA	NA
Vrdoljak, Sven M.; Samways, Michael J.	2012	Optimising coloured pan traps to survey flower visiting insects	10.1007/s10841-011-9420-9	Africa	2004	blue, white, yellow, red, orange, violet	gloss enamel paint (Dulux SA, Alberton, South Africa); Reflectance spectra were determined with an Ocean Optics (Dunedin, Florida, USA) USB 4000 photo spectrometer with a Mikropack (Ostfildern, Germany) DH-2000-BAL UV–VIS-NIR light source (Fig. 1)	provided	NA	NA	NA	≥ 5m	350	11.5	aqueous	water, a little detergent	NA	NA	≥50%; <75%	raised	adjusted	≤24h	NA	NA	NA	NA	NA	NA	NA	NA	NA	NA
Wagner, David L.; Ascher, John S.; Bricker, Nelson K.	2014	A Transmission Right-of-Way as Habitat for Wild Bees (Hymenoptera: Apoidea: Anthophila) in Connecticut	10.1603/AN14001	North America	2005	blue, white, yellow	NA	NA	NA	NA	NA	2-4m	NA	15	aqueous	water, salt (1 teaspoon per gallon), liquid (noncitrus) dishwashing soap (1 teaspoon per gallon)	NA	NA	NA	ground level	NA	>48h	NA	NA	NA	NA	NA	NA	NA	NA	NA	NA
Wang, Xiaoyang; Hua, Fangyuan; Wang, Lin; Wilcove, David S.; Yu, Douglas W.	2019	The biodiversity benefit of native forests and mixed-species plantations over monoculture plantations	10.1111/ddi.12972	Asia	2014	blue, white, yellow, red, purple	NA	NA	UV	fluorescence	NA	NA	96	NA	aqueous	2% scentless liquid detergent	NA	NA	≥50%; <75%	raised	NA	≤24h	NA	NA	NA	NA	NA	NA	NA	NA	NA	NA
Watson, J. C.; Wolf, A. T.; Ascher, J. S.	2011	Forested Landscapes Promote Richness and Abundance of Native Bees (Hymenoptera: Apoidea: Anthophila) in Wisconsin Apple Orchards	10.1603/EN10231	North America	2007	blue, white, yellow	NA	NA	UV	fluorescence	NA	NA	177.4	NA	aqueous	5.0 ml of dish soap per 3.8 liters of water	NA	NA	≥50%; <75%	NA	NA	≤24h	NA	NA	NA	NA	NA	NA	NA	NA	NA	NA
Westerberg, Lars; Berglund, Hilda-Linn; Jonason, Dennis; Milberg, Per	2021	Color pan traps often catch less when there are more flowers around	10.1002/ece3.7252	Europe	2015	blue, white, yellow	UV-­reflecting-­color(Soppec, Sylva mark fluo marker)	NA	UV	reflection	NA	NA	500	8.7	aqueous	non­toxic propylene glycol (40% concentration)	NA	NA	NA	raised	adjusted	>48h	floral data sampled	analysed	≤50m	≤14d	NA	square ≤2x2m	presence/ absence	none	<0.024; >42 (odds of flower per m²)	NA
Westphal, Catrin; Bommarco, Riccardo; Carré, Gabriel; Lamborn, Ellen; Morison, Nicolas; Petanidou, Theodora; Potts, Simon G.; Roberts, Stuart P. M.; Szentgyörgyi, Hajnalka; Tscheulin, Thomas; Vaissière, Bernard E.; Woyciechowski, Michal; Biesmeijer, Jacobus C.; Kunin, William E.; Settele, Josef; Steffan-Dewenter, Ingolf	2008	MEASURING BEE DIVERSITY IN DIFFERENT EUROPEAN HABITATS AND BIOGEOGRAPHICAL REGIONS	10.1890/07-1292.1	Europe	2004	blue, white, yellow	UV-bright yellow, white, and blue paint (Sparvar Leuchtfarbe, Spray-Color GmbH, Merzenich, Germany)	NA	UV	NA	NA	≥ 5m	500	NA	aqueous	water, a drop of detergent	NA	NA	>75%	raised	adjusted	>24h; ≤48h	NA	NA	NA	NA	NA	NA	NA	NA	NA	NA
Wheelock, M. J.; O'Neal, M. E.	2016	Insect Pollinators in Iowa Cornfields: Community Identification and Trapping Method Analysis	10.1371/journal.pone.0143479	North America	2012	blue, white, yellow	NA	NA	UV	fluorescence	interior (white outside)	NA	96.1	NA	aqueous	soapy water solution	NA	NA	≥50%; <75%	raised	NA	≤24h	NA	NA	NA	NA	NA	NA	NA	NA	NA	NA
Wheelock, M. J.; Rey, K. P.; O'Neal, M. E.	2016	Defining the Insect Pollinator Community Found in Iowa Corn and Soybean Fields: Implications for Pollinator Conservation	10.1093/ee/nvw087	North America	2012	blue, white, yellow	NA	NA	NA	NA	NA	≥ 3m; <5m	NA	NA	aqueous	soapy water solution	NA	NA	NA	raised	adjusted	≤24h	NA	NA	NA	NA	NA	NA	NA	NA	NA	NA
Wilson, Joseph S.; Griswold, Terry; Messinger, Olivia J.	2008	Sampling bee communities (Hymenoptera : Apiformes) in a desert landscape: Are pan traps sufficient?	10.2317/JKES-802.06.1	North America	2003	blue, white, yellow, orange, green, pink	NA	NA	UV	fluorescence	NA	≥ 1m; < 3m	NA	NA	NA	NA	NA	NA	NA	NA	NA	≤24h	floral data sampled	NA	NA	NA	NA	NA	NA	NA	NA	NA
Wilson, Joseph S.; Jahner, Joshua P.; Starley, Lisa; Calvin, Carmelle L.; Ikerd, Harold; Griswold, Terry	2016	Sampling bee communities using pan traps: alternative methods increase sample size	10.1007/s10841-016-9914-6	North America	2012	yellow	NA	NA	UV	fluorescence	NA	NA	NA	NA	NA	NA	NA	NA	NA	NA	NA	≤24h	NA	NA	NA	NA	NA	NA	NA	NA	NA	NA
Wilson, Joseph S.; Jahner, Joshua P.; Starley, Lisa; Calvin, Carmelle L.; Ikerd, Harold; Griswold, Terry	2016	Sampling bee communities using pan traps: alternative methods increase sample size	10.1007/s10841-016-9914-6	North America	2012	yellow	NA	NA	UV	fluorescence	NA	NA	236.6	NA	NA	NA	NA	NA	NA	NA	NA	≤24h	NA	NA	NA	NA	NA	NA	NA	NA	NA	NA
Wood, T. J.; Holland, J. M.; Goulson, D.	2015	A comparison of techniques for assessing farmland bumblebee populations	10.1007/s00442-015-3255-0	Europe	NA	blue, white, yellow	Sparvar Leuchtfarbe; Spray-Color	NA	UV	fluorescence	NA	<1m	500	NA	aqueous	water, few drops of odourless liquid detergent (Surcare Sensitive)	provided	unscented	>75%	raised	NA	>48h	floral data sampled	analysed	NA	longer	applied	transect (variable length)	semi-quantitative	none	<1; >100 (flowering units per m²)	NA
Zou, Yi; Bianchi, Felix J. J. A.; Jauker, Frank; Xiao, Haijun; Chen, Junhui; Cresswell, James; Luo, Shudong; Huang, Jikun; Deng, Xiangzheng; Hou, Lingling; van der Werf, Wopke	2017	Landscape effects on pollinator communities and pollination services in small-holder agroecosystems	10.1016/j.agee.2017.05.035	Asia	2015	blue, white, yellow	NA	NA	UV	NA	interior (outside colour unknown)	NA	450	8.3	aqueous	salt (NaCl)-saturated water, few drops of detergent	NA	NA	NA	raised	NA	>48h	floral data sampled	analysed	NA	≤14d	NA	square ≤2x2m	presence/ absence	pooled	NA	NA
Zumpf, Colleen; Quinn, John; Cacho, Jules; Grasse, Nora; Negri, Maria Cristina; Lee, DoKyoung	2021	Invertebrate and Plant Community Diversity of an Illinois Corn-Soybean Field with Integrated Shrub Willow Bioenergy Buffers	10.3390/su132112280	North America	2017	blue, white, yellow	NA	NA	NA	NA	NA	≥ 5m	NA	19	aqueous	deionized water, Dawn dish soap (Procter &Gamble Corp., Cincinnati, OH, USA)	provided	NA	NA	raised	NA	≤24h	floral data sampled	NA	NA	NA	NA	NA	NA	NA	NA	NA

## Sheet: Table_S3
Table S3. Criteria used to extract information from the full text of relevant studies from the systematic literature review.
Column title	Description	Remarks
Author	Author names of the publication containing the study
Year published	Year of publication
Title	Publication title
DOI	DOI number
Region	Study region
Year	First study year
Colours	Colors used for attracting bees to pan traps	Shades of a specific colour were pooled within the basic colour
Colour specifications	Description of color characteristics, such as brand name of manufacturer of paints or colored bowls
Spectral reflectance	Details on UV and/or visible wavelength ranges for main attracting pan trap color(s) (provided/NA)
UV colours	Usage of UV colours for attracting bees to pan traps (yes/NA; fluorescence/reflection)
UV characteristics	Details on reflection characteristics of used UV colours (UV fluorescence/ UV reflection)
Colour surface	Placement of attractive color (interior, exterior); outside color if only inside coloured
Colour spacing	Distance between differently colored pan traps (<1m; < 3m; >= 3m; >=5m)
Volume [ml]	Pan trap volume
Diameter [cm]	Pan trap diamter (upper diameter, if multiple diameters are provided)
Solution	Main component of the trap solution (aqueous/ propylene glycol)
Solution components	Details on the solvent, surfactant and further components used in the trap solution
Surfactant details	Details on surfactant used to lower surface tension of the trap solution (provided/NA)
Surfactant scent	Details on the scent of the surfactant used in the trap solution (scented/unscented/NA)
Solution volume	Filling amount of the trap solution in relation to trap volume (<50%/ ≥50%; <75%/ ≥75%/ NA)
Elevation	Elevation of pan traps above ground (ground level/ raised/ NA)
Height adjustment	Adjustment of pan traps to surrounding vegatation and/or flower stratum (adjusted/ NA)
Sampling duration	Duration of pan trap sampling (≤24h/ >24h; ≤48h/ >48h/ NA)
Floral survey	Sampling of floral data (floral data sampled/ NA)
Correlation	Analysis of bee abundance/diversity by using floral abundance/diversity as explanatory variable (analysed/ NA)
Floral survey distance	Maximum distance between pan traps and floral surveys (≤5m/ ≤50m/ >50m)	only assessed for studies that analysed correlations between bee abundance/diversity and floral abundance/diversity
Floral survey timing	Time between pan trap sampling and floral surveys (simultaneous/ ≤14d/ longer/ NA)	only assessed for studies that analysed correlations between bee abundance/diversity and floral abundance/diversity
Floral units	Application of floral units in the floral surveys (applied/ NA)	only assessed for studies that analysed correlations between bee abundance/diversity and floral abundance/diversity
Area	Area used for floral survey replicates (area > 2x2m/ radius [>5m/ ≤5m]/ square ≤2x2m/ transect [40m/ 100m/ 100m²/ 200m/ variable length]/ NA)	only assessed for studies that analysed correlations between bee abundance/diversity and floral abundance/diversity
Abundance measure	Abundance measure used for floral data (quantitative/ semi-quantitative/ presence-absence/ NA)	only assessed for studies that analysed correlations between bee abundance/diversity and floral abundance/diversity
Data pooling	Pooling of bee and/or floral data across multiple sampling events, i.e. over time (pooled/ none/ NA)	only assessed for studies that analysed correlations between bee abundance/diversity and floral abundance/diversity
Abundance range	Assessed range for floral abundance (minimum, maximum and unit, if not stated otherwise)	only assessed for studies that analysed correlations between bee abundance/diversity and floral abundance/diversity
Richness range	Assessed range for floral richness (minimum, maximum and unit, if not stated otherwise)	only assessed for studies that analysed correlations between bee abundance/diversity and floral abundance/diversity
